# Supplementary material for: Decoding the Mechanism of Huanglian Jiedu Decoction in Treating Pneumonia Based on Network Pharmacology and Molecular Docking
Source: Front Cell Dev Biol. 2021 Feb 18;9:638366. doi: 10.3389/fcell.2021.638366 (PMC7930397; doi:10.3389/fcell.2021.638366)
Supplement: Supplementary file 1 [file Data_Sheet_1.ZIP]

Archive with 7 entries (7 files):
- Table S7.docx
- Table S1.xlsx
- Table S2.xlsx
- Table S3.xlsx
- Table S4.xlsx
- Table S5.xlsx
- Table S6.xlsx
