# Supplementary material for: Decoding the Mechanism of Huanglian Jiedu Decoction in Treating Pneumonia Based on Network Pharmacology and Molecular Docking
Source: Front Cell Dev Biol. 2021 Feb 18;9:638366. doi: 10.3389/fcell.2021.638366 (PMC7930397; doi:10.3389/fcell.2021.638366)
Supplement: Supplementary file 1 [file Data_Sheet_1.ZIP › Table S1.xlsx]

## Sheet: Sheet1
Supplementary Table S1:Information for active ingredients of HLJDD
Mol ID	Molecule Name	OB (%)	DL	Source
MOL001454	berberine	36.86	0.78	HL
MOL013352	Obacunone	43.29	0.77	HL
MOL002894	berberrubine	35.74	0.73	HL
MOL002897	epiberberine	43.09	0.78	HL
MOL002903	(R)-Canadine	55.37	0.77	HL
MOL002904	Berlambine	36.68	0.82	HL
MOL002907	Corchoroside A_qt	104.95	0.78	HL
MOL000622	Magnograndiolide	63.71	0.19	HL
MOL000762	Palmidin A	35.36	0.65	HL
MOL000785	palmatine	64.6	0.65	HL
MOL000098	quercetin	46.43	0.28	HL
MOL001458	coptisine	30.67	0.86	HL
MOL002668	Worenine	45.83	0.87	HL
MOL008647	Moupinamide	86.71	0.26	HL
MOL001454	berberine	36.86	0.78	HB
MOL001458	coptisine	30.67	0.86	HB
MOL002636	Kihadalactone A	34.21	0.82	HB
MOL013352	Obacunone	43.29	0.77	HB
MOL002641	Phellavin_qt	35.86	0.44	HB
MOL002643	delta 7-stigmastenol	37.42	0.75	HB
MOL002644	Phellopterin	40.19	0.28	HB
MOL002651	Dehydrotanshinone II A	43.76	0.4	HB
MOL002652	delta7-Dehydrosophoramine	54.45	0.25	HB
MOL002656	dihydroniloticin	36.43	0.81	HB
MOL002659	kihadanin A	31.6	0.7	HB
MOL002660	niloticin	41.41	0.82	HB
MOL002662	rutaecarpine	40.3	0.6	HB
MOL002663	Skimmianin	40.14	0.2	HB
MOL002666	Chelerythrine	34.18	0.78	HB
MOL000449	Stigmasterol	43.83	0.76	HB
MOL002668	Worenine	45.83	0.87	HB
MOL002670	Cavidine	35.64	0.81	HB
MOL002671	Candletoxin A	31.81	0.69	HB
MOL002672	Hericenone H	39	0.63	HB
MOL002673	Hispidone	36.18	0.83	HB
MOL000358	beta-sitosterol	36.91	0.75	HB
MOL000622	Magnograndiolide	63.71	0.19	HB
MOL000762	Palmidin A	35.36	0.65	HB
MOL000785	palmatine	64.6	0.65	HB
MOL000787	Fumarine	59.26	0.83	HB
MOL000790	Isocorypalmine	35.77	0.59	HB
MOL000098	quercetin	46.43	0.28	HB
MOL001131	phellamurin_qt	56.6	0.39	HB
MOL001455	(S)-Canadine	53.83	0.77	HB
MOL001771	poriferast-5-en-3beta-ol	36.91	0.75	HB
MOL002894	berberrubine	35.74	0.73	HB
MOL005438	campesterol	37.58	0.71	HB
MOL006392	dihydroniloticin	36.43	0.82	HB
MOL006401	melianone	40.53	0.78	HB
MOL006413	phellochin	35.41	0.82	HB
MOL006422	thalifendine	44.41	0.73	HB
MOL001689	acacetin	34.97	0.24	HQ
MOL000173	wogonin	30.68	0.23	HQ
MOL000228	(2R)-7-hydroxy-5-methoxy-2-phenylchroman-4-one	55.23	0.2	HQ
MOL002714	baicalein	33.52	0.21	HQ
MOL002908	5,8,2'-Trihydroxy-7-methoxyflavone	37.01	0.27	HQ
MOL002909	5,7,2,5-tetrahydroxy-8,6-dimethoxyflavone	33.82	0.45	HQ
MOL002910	Carthamidin	41.15	0.24	HQ
MOL002911	2,6,2',4'-tetrahydroxy-6'-methoxychaleone	69.04	0.22	HQ
MOL002913	Dihydrobaicalin_qt	40.04	0.21	HQ
MOL002914	Eriodyctiol (flavanone)	41.35	0.24	HQ
MOL002915	Salvigenin	49.07	0.33	HQ
MOL002917	5,2',6'-Trihydroxy-7,8-dimethoxyflavone	45.05	0.33	HQ
MOL002925	5,7,2',6'-Tetrahydroxyflavone	37.01	0.24	HQ
MOL002926	dihydrooroxylin A	38.72	0.23	HQ
MOL002927	Skullcapflavone II	69.51	0.44	HQ
MOL002928	oroxylin a	41.37	0.23	HQ
MOL002932	Panicolin	76.26	0.29	HQ
MOL002933	5,7,4'-Trihydroxy-8-methoxyflavone	36.56	0.27	HQ
MOL002934	NEOBAICALEIN	104.34	0.44	HQ
MOL002937	DIHYDROOROXYLIN	66.06	0.23	HQ
MOL000358	beta-sitosterol	36.91	0.75	HQ
MOL000359	sitosterol	36.91	0.75	HQ
MOL000525	Norwogonin	39.4	0.21	HQ
MOL000552	5,2'-Dihydroxy-6,7,8-trimethoxyflavone	31.71	0.35	HQ
MOL000073	ent-Epicatechin	48.96	0.24	HQ
MOL000449	Stigmasterol	43.83	0.76	HQ
MOL001458	coptisine	30.67	0.86	HQ
MOL001490	bis[(2S)-2-ethylhexyl] benzene-1,2-dicarboxylate	43.59	0.35	HQ
MOL001506	Supraene	33.55	0.42	HQ
MOL002879	Diop	43.59	0.39	HQ
MOL002897	epiberberine	43.09	0.78	HQ
MOL008206	Moslosooflavone	44.09	0.25	HQ
MOL010415	11,13-Eicosadienoic acid, methyl ester	39.28	0.23	HQ
MOL012245	5,7,4'-trihydroxy-6-methoxyflavanone	36.63	0.27	HQ
MOL012246	5,7,4'-trihydroxy-8-methoxyflavanone	74.24	0.26	HQ
MOL012266	rivularin	37.94	0.37	HQ
MOL001406	crocetin	35.3	0.26	ZZ
MOL001663	(4aS,6aR,6aS,6bR,8aR,10R,12aR,14bS)-10-hydroxy-2,2,6a,6b,9,9,12a-heptamethyl-1,3,4,5,6,6a,7,8,8a,10,11,12,13,14b-tetradecahydropicene-4a-carboxylic acid	32.03	0.76	ZZ
MOL001941	Ammidin	34.55	0.22	ZZ
MOL004561	Sudan III	84.07	0.59	ZZ
MOL000098	quercetin	46.43	0.28	ZZ
MOL000358	beta-sitosterol	36.91	0.75	ZZ
MOL000422	kaempferol	41.88	0.24	ZZ
MOL000449	Stigmasterol	43.83	0.76	ZZ
MOL001494	Mandenol	42	0.19	ZZ
MOL001506	Supraene	33.55	0.42	ZZ
MOL001942	isoimperatorin	45.46	0.23	ZZ
MOL002883	Ethyl oleate (NF)	32.4	0.19	ZZ
MOL003095	5-hydroxy-7-methoxy-2-(3,4,5-trimethoxyphenyl)chromone	51.96	0.41	ZZ
MOL007245	3-Methylkempferol	60.16	0.26	ZZ
MOL009038	GBGB	45.58	0.83	ZZ
