# Supplementary material for: Decoding the Mechanism of Huanglian Jiedu Decoction in Treating Pneumonia Based on Network Pharmacology and Molecular Docking
Source: Front Cell Dev Biol. 2021 Feb 18;9:638366. doi: 10.3389/fcell.2021.638366 (PMC7930397; doi:10.3389/fcell.2021.638366)
Supplement: Supplementary file 1 [file Data_Sheet_1.ZIP › Table S2.xlsx]

## Sheet: Sheet1
Supplementory Table S2: potential targets related to active ingredients
Gene symbol	Uniprot ID	Description
HTR2B	P41595	5-hydroxytryptamine receptor 2B
SIGMAR1	Q99720	Sigma non-opioid intracellular receptor 1
CHRM1	P11229	Muscarinic acetylcholine receptor M1
CYP2D6	P10635	Cytochrome P450 2D6
BCHE	P06276	Cholinesterase
ADRA2B	P18089	Alpha-2B adrenergic receptor
ADRA2C	P18825	Alpha-2C adrenergic receptor
ACHE	P22303	Acetylcholinesterase
CASP9	P55211	Caspase-9
CASP8	Q14790	Caspase-8
CASP3	P42574	Caspase-3
CASP2	P42575	Caspase-2
SAE1	Q9UBE0	SUMO-activating enzyme subunit 1
UBA2	Q9UBT2	SUMO-activating enzyme subunit 2
DRD1	P21728	D(1A) dopamine receptor
DRD2	P14416	D(2) dopamine receptor
F3	P13726	Tissue factor
HTR7	P34969	5-hydroxytryptamine receptor 7
NOS2	P35228	Nitric oxide synthase, inducible
PTGS1	P23219	Prostaglandin G/H synthase 1
KCNH2	Q12809	Potassium voltage-gated channel subfamily H member 2
ESR1	P03372	Estrogen receptor
SCN5A	O76074	cGMP-specific 3',5'-cyclic phosphodiesterase
CALCA	P01258	Calcitonin
NPPA	P01160	Natriuretic peptides A
PTGS2	P35354	Prostaglandin G/H synthase 2
RXRA	P19793	Retinoic acid receptor RXR-alpha
PRKACA	P17612	cAMP-dependent protein kinase catalytic subunit alpha
NOS3	P29474	Nitric oxide synthase
PRSS1	P07477	Trypsin-1
NCOA2	Q15596	Nuclear receptor coactivator 2
CALM	P0DP23	Calmodulin-1
AR	P10275	Androgen receptor
CHRM3*	P20309	Muscarinic acetylcholine receptor M3
CHRM2	P08172	Muscarinic acetylcholine receptor M2
CHRM4	P08173	Muscarinic acetylcholine receptor M4
MTNR1A	P48039	Melatonin receptor type 1A
MTNR1B	P49286	Melatonin receptor type 1B
HTR2C	P28335	5-hydroxytryptamine receptor 2C
AVPR2	P30518	Vasopressin V2 receptor
NOX4	Q9NPH5	NADPH oxidase 4
AKR1B1	P15121	Aldo-keto reductase family 1 member B1
XDH	P47989	Xanthine dehydrogenase/oxidase
MAOA	P21397	Amine oxidase [flavin-containing] A
IGF1R	P08069	Insulin-like growth factor 1 receptor
FLT3	P36888	Receptor-type tyrosine-protein kinase FLT3
CYP19A1	P11511	Aromatase
EGFR	P00533	Epidermal growth factor receptor
F2	P00734	Prothrombin
CA2	P00918	Carbonic anhydrase 2
PIM1	P06803	Serine/threonine-protein kinase pim-1
ALOX5	P09917	Polyunsaturated fatty acid 5-lipoxygenase
AURKB	Q96GD4	Aurora kinase B
DRD4	P21917	D(4) dopamine receptor
ADORA1	P30542	Adenosine receptor A1
CA7	P43166	Carbonic anhydrase 7
GLO1	Q04760	Lactoylglutathione lyase
MPO	P05164	Myeloperoxidase
PIK3R1	P27986	Phosphatidylinositol 3-kinase regulatory subunit alpha
ADORA2A	P29274	Adenosine receptor A2a
DAPK1	P53355	Death-associated protein kinase 1
PYGL	P06737	Glycogen phosphorylase
CA1	P00915	Carbonic anhydrase 1
GSK3B	P49841	Glycogen synthase kinase-3 beta
SRC	P12931	Proto-oncogene tyrosine-protein kinase Src
PTK2	Q05397	Focal adhesion kinase 1
HSD17B2	P37059	Estradiol 17-beta-dehydrogenase 2
KDR	P35968	Vascular endothelial growth factor receptor 2
MMP13	P45452	Collagenase 3
MMP3	P08254	Stromelysin-1
CA3	P07451	Carbonic anhydrase 3
ALOX15	P16050	Polyunsaturated fatty acid lipoxygenase ALOX15
ABCC1	P33527	Multidrug resistance-associated protein 1
PLK1	P53350	Serine/threonine-protein kinase PLK1
CA6	P23280	Carbonic anhydrase 6
CDK1	P06493	Cyclin-dependent kinase 1
MMP9	P14780	Matrix metalloproteinase-9
CA12	O43570	Carbonic anhydrase 12
MMP2	P08253	72 kDa type IV collagenase
PKN1	Q16512	Serine/threonine-protein kinase N1
CA14	Q9ULX7	Carbonic anhydrase 14
CA9	Q16790	Carbonic anhydrase 9
CSNK2A1	P68400	Casein kinase II subunit alpha
ALOX12	P18054	Polyunsaturated fatty acid lipoxygenase ALOX12
MET	P08581	Hepatocyte growth factor receptor
CA4	P22748	Carbonic anhydrase 4
NEK2	P51955	Serine/threonine-protein kinase Nek2
CXCR1	P25024	C-X-C chemokine receptor type 1
CAMK2B	Q13554	Calcium/calmodulin-dependent protein kinase type II subunit beta
ALK	Q9UM73	ALK tyrosine kinase receptor
AKT1	P31749	RAC-alpha serine/threonine-protein kinase
ABCB1	P08183	ATP-dependent translocase ABCB1
NEK6	Q9HC98	Serine/threonine-protein kinase Nek6
PLA2G1B	P04054	Phospholipase A2
CA5A	P35218	Carbonic anhydrase 5A
BACE1	P56817	Beta-secretase 1
CYP1B1	Q16678	Cytochrome P450 1B1
AXL	P30530	Tyrosine-protein kinase receptor UFO
ABCG2	Q9UNQ0	Broad substrate specificity ATP-binding cassette transporter ABCG2
NUAK1	O60285	NUAK family SNF1-like kinase 1
AKR1C2	P52895	Aldo-keto reductase family 1 member C2
AKR1C1	Q04828	Aldo-keto reductase family 1 member C1
AKR1C3	P42330	Aldo-keto reductase family 1 member C3
AKR1C4	P17516	Aldo-keto reductase family 1 member C4
CA13	Q8N1Q1	Carbonic anhydrase 13
AKR1A1	P14550	Aldo-keto reductase family 1 member A1
GPR35	Q9HC97	G-protein coupled receptor 35
SYK	P43405	Tyrosine-protein kinase SYK
MAPT	P10636	Microtubule-associated protein tau
KDM4E	B2RXH2	Lysine-specific demethylase 4E
TOP2A	P11388	DNA topoisomerase 2-alpha
INSR	P06213	Insulin receptor
MYLK	Q15746	Myosin light chain kinase
PIK3CG	P48736	Phosphatidylinositol 4,5-bisphosphate 3-kinase catalytic subunit gamma isoform
APEX1	P27695	DNA-(apurinic or apyrimidinic site) endonuclease
PDE10A	Q9Y233	cAMP and cAMP-inhibited cGMP 3',5'-cyclic phosphodiesterase 10A
PDE4B	Q07343	cAMP-specific 3',5'-cyclic phosphodiesterase 4B
PDE4D	Q08499	cAMP-specific 3',5'-cyclic phosphodiesterase 4D
PDE5A	O76074	cGMP-specific 3',5'-cyclic phosphodiesterase
PDE9A	O76083	High affinity cGMP-specific 3',5'-cyclic phosphodiesterase 9A
PDE1B	Q01064	Calcium/calmodulin-dependent 3',5'-cyclic nucleotide phosphodiesterase 1B
PLN	P26678	Cardiac phospholamban
HRC	P23327	Sarcoplasmic reticulum histidine-rich calcium-binding protein
CAMK2D	Q13557	Calcium/calmodulin-dependent protein kinase type II subunit delta
PDE2A	O00408	cGMP-dependent 3',5'-cyclic phosphodiesterase
CAMK2G	Q13555	Calcium/calmodulin-dependent protein kinase type II subunit gamma
PDE11A	Q9HCR9	Dual 3',5'-cyclic-AMP and -GMP phosphodiesterase 11A
TNFSF11	O14788	Tumor necrosis factor ligand superfamily member 11
CHEK1	O14757	Serine/threonine-protein kinase Chk1
NR3C2	P08235	Mineralocorticoid receptor
CACNA2D1	P54289	Voltage-dependent calcium channel subunit alpha-2/delta-1
CACNA1H	O95180	Voltage-dependent T-type calcium channel subunit alpha-1H
CACNA2D2	Q9NY47	Voltage-dependent calcium channel subunit alpha-2/delta-2
CACNA1S	Q13698	Voltage-dependent L-type calcium channel subunit alpha-1S
CACNA1C	Q13936	Voltage-dependent L-type calcium channel subunit alpha-1C
CACNA1D	Q01668	Voltage-dependent L-type calcium channel subunit alpha-1D
CACNB2	Q08289	Voltage-dependent L-type calcium channel subunit beta-2
PGR	P06401	Progesterone receptor
VDR	P11473	Vitamin D3 receptor
GFI1	Q99684	Zinc finger protein Gfi-1
CYP3A4	P08684	Cytochrome P450 3A4
ADRA1B	P35368	Alpha-1B adrenergic receptor
PTPN1	P18031	Tyrosine-protein phosphatase non-receptor type 1
ADRB2	P07550	Beta-2 adrenergic receptor
GABRA1	P14867	Gamma-aminobutyric acid receptor subunit alpha-1
DPP4	P27487	Dipeptidyl peptidase 4
HSP90AB1	P08238	Heat shock protein HSP 90-beta
ATP1A1	P05023	Sodium/potassium-transporting ATPase subunit alpha-1
CYP1A2	P05177	Cytochrome P450 1A2
F10	P00742	Coagulation factor X
TFPI	P10646	Tissue factor pathway inhibitor
SOD3	P08294	Extracellular superoxide dismutase [Cu-Zn]
SOD1	P00441	Superoxide dismutase [Cu-Zn]
SNCA	P37840	Alpha-synuclein
NAMPT	P43490	Nicotinamide phosphoribosyltransferase
CCL5	P13501	C-C motif chemokine 5
AVP	P01185	Vasopressin-neurophysin 2-copeptin
AGTR1	P30556	Type-1 angiotensin II receptor
AGER	Q15109	Advanced glycosylation end product-specific receptor
ACE	P12821	Angiotensin-converting enzyme
F9	P00740	Coagulation factor IX
F7	P08709	Coagulation factor VII
HTR3A	P46098	5-hydroxytryptamine receptor 3A
CYP1A1	P04798	Cytochrome P450 1A1
TNF	P01375	Tumor necrosis factor
KCNJ8	Q15842	ATP-sensitive inward rectifier potassium channel 8
KCNJ11	Q14654	ATP-sensitive inward rectifier potassium channel 11
ABCC9	O60706	ATP-binding cassette sub-family C member 9
CFTR	P13569	Cystic fibrosis transmembrane conductance regulator
KCNJ5	P48544	G protein-activated inward rectifier potassium channel 4
ABCA1	O95477	Phospholipid-transporting ATPase ABCA1
CPT1A	P50416	Carnitine O-palmitoyltransferase 1, liver isoform
KCNJ1	P48048	ATP-sensitive inward rectifier potassium channel 1
ABCC8	Q09428	ATP-binding cassette sub-family C member 8
ABCB11	O95342	Bile salt export pump
NPC1L1	Q9UHC9	NPC1-like intracellular cholesterol transporter 1
HMGCR	P04035	3-hydroxy-3-methylglutaryl-coenzyme A reductase
CYP51A1	Q16850	Lanosterol 14-alpha demethylase
IGHG1	P01857	Immunoglobulin heavy constant gamma 1
ADH1C	P00326	Alcohol dehydrogenase 1C
NCOA1	Q15788	Nuclear receptor coactivator 1
ABCG1	P45844	ATP-binding cassette sub-family G member 1
AFG3L2	Q9Y4W6	AFG3-like protein 2
ADRA2A	P08913	Alpha-2A adrenergic receptor
SLC6A2	P23975	Sodium-dependent noradrenaline transporter
SLC6A3	Q01959	Sodium-dependent dopamine transporter
PLAU	P00749	Urokinase-type plasminogen activator
LTA4H	P09960	Leukotriene A-4 hydrolase
MAOB	P27338	Amine oxidase [flavin-containing] B
CHRM3	P20309	Muscarinic acetylcholine receptor M3
ADRB1	P08588	Beta-1 adrenergic receptor
HTR2A	P28223	5-hydroxytryptamine receptor 2A
ADRA1A	P35348	Alpha-1A adrenergic receptor
GABRA3	P34903	Gamma-aminobutyric acid receptor subunit alpha-3
CHRNA7	P36544	Neuronal acetylcholine receptor subunit alpha-7
CHRM5	P08912	Muscarinic acetylcholine receptor M5
OPRD1	P41143	Delta-type opioid receptor
ADRA1D	P25100	Alpha-1D adrenergic receptor
OPRM1	P35372	Mu-type opioid receptor
HSP90AA1	P07900	Heat shock protein HSP 90-alpha
CALM1	P0DP23	Calmodulin-1
CALM2	P0DP24	Calmodulin-2
CALM3	P0DP25	Calmodulin-3
SLC6A4	P31645	Sodium-dependent serotonin transporter
F8	P00451	Coagulation factor VIII
PRKCA	P17252	Protein kinase C alpha type
PRKCD	Q05655	Protein kinase C delta type
NR3C1	P04150	Glucocorticoid receptor
NOTCH2	Q04721	Neurogenic locus notch homolog protein 2
SOAT1	P35610	Sterol O-acyltransferase 1
MTTP	P55157	Microsomal triglyceride transfer protein large subunit
CNR2	P34972	Cannabinoid receptor 2
CNR1	P21554	Cannabinoid receptor 1
SOAT2	O75908	Sterol O-acyltransferase 2
PDGFRB	P09619	Platelet-derived growth factor receptor beta
NTRK1	P04629	High affinity nerve growth factor receptor
CSF1R	P07333	Macrophage colony-stimulating factor 1 receptor
PDGFRA	P16234	Platelet-derived growth factor receptor alpha
KIT	P10721	Mast/stem cell growth factor receptor Kit
ABL1	P00519	Tyrosine-protein kinase ABL1
DDR1	Q08345	Epithelial discoidin domain-containing receptor 1
CSF1	P09603	Macrophage colony-stimulating factor 1
EPOR	P19235	Erythropoietin receptor
DDR2	Q16832	Discoidin domain-containing receptor 2
PDGFRL	Q15198	Platelet-derived growth factor receptor-like protein
BICD1	Q96G01	Protein bicaudal D homolog 1
ZEB2	O60315	Zinc finger E-box-binding homeobox 2
MST1R	Q04912	Macrophage-stimulating protein receptor
NRP1	O14786	Neuropilin-1
SORT1	Q99523	Sortilin
NT5C2	P49902	Cytosolic purine 5'-nucleotidase
ADK	P55263	Adenosine kinase
IMPDH1	P20839	Inosine-5'-monophosphate dehydrogenase 1
ENPP1	P22413	Ectonucleotide pyrophosphatase/phosphodiesterase family member 1
GSR	P00390	Glutathione reductase, mitochondrial
GCDH	Q92947	Glutaryl-CoA dehydrogenase, mitochondrial
ERO1B	Q86YB8	ERO1-like protein beta
IVD	P26440	Isovaleryl-CoA dehydrogenase, mitochondrial
NQO2	P16083	Ribosyldihydronicotinamide dehydrogenase [quinone]
DPYD	Q12882	Dihydropyrimidine dehydrogenase [NADP(+)]
POR	P16435	NADPH--cytochrome P450 reductase
CYB5R1	Q9UHQ9	NADH-cytochrome b5 reductase 1
FDXR	P22570	NADPH:adrenodoxin oxidoreductase, mitochondrial
DAO	P14920	D-amino-acid oxidase
TXNRD1	Q16881	Thioredoxin reductase 1, cytoplasmic
ACADS	P16219	Short-chain specific acyl-CoA dehydrogenase, mitochondrial
CYB5R3	P00387	NADH-cytochrome b5 reductase 3
IL4I1	Q96RQ9	L-amino-acid oxidase
AIFM1	O95831	Apoptosis-inducing factor 1, mitochondrial
ACOX1	Q15067	Peroxisomal acyl-coenzyme A oxidase 1
ACADM	P11310	Medium-chain specific acyl-CoA dehydrogenase, mitochondrial
NQO1	P15559	NAD(P)H dehydrogenase [quinone] 1
ACAD8	Q9UKU7	Isobutyryl-CoA dehydrogenase, mitochondrial
NOS1	P29475	Nitric oxide synthase, brain
DLD	P09622	Dihydrolipoyl dehydrogenase, mitochondrial
GFER	P55789	FAD-linked sulfhydryl oxidase ALR
ANKH	Q9HCJ1	Progressive ankylosis protein homolog
APRT	P07741	Adenine phosphoribosyltransferase
AK9	Q5TCS8	Adenylate kinase 9
IMPDH2	P12268	Inosine-5'-monophosphate dehydrogenase 2
NCOA2	Q15596	Nuclear receptor coactivator 2
PIK3CA	P42336	Phosphatidylinositol 4,5-bisphosphate 3-kinase catalytic subunit alpha isoform
PIK3CB	P42338	Phosphatidylinositol 4,5-bisphosphate 3-kinase catalytic subunit beta isoform
PIK3CD	O00329	Phosphatidylinositol 4,5-bisphosphate 3-kinase catalytic subunit delta isoform
PIK3CG	P48736	Phosphatidylinositol 4,5-bisphosphate 3-kinase catalytic subunit gamma isoform
GABRA2	P47869	Gamma-aminobutyric acid receptor subunit alpha-2
PDE3A	Q14432	cGMP-inhibited 3',5'-cyclic phosphodiesterase A
GABRA5	P31644	Gamma-aminobutyric acid receptor subunit alpha-5
CHRNA2	Q15822	Neuronal acetylcholine receptor subunit alpha-2
BCL2	P10415	Apoptosis regulator Bcl-2
BCL2L4	Q07812	Apoptosis regulator BAX
JUN	P05412	Transcription factor AP-1
TGFB1	P01137	Transforming growth factor beta-1 proprotein
PON1	P27169	Serum paraoxonase/arylesterase 1
MAP2	P11137	Microtubule-associated protein 2
SLC18A2	Q05940	Synaptic vesicular amine transporter
ESR2	Q92731	Estrogen receptor beta
OPRK1	P41145	Kappa-type opioid receptor
NR1H3	Q13133	Oxysterols receptor LXR-alpha
CYBA	P13498	Cytochrome b-245 light chain
CHRNA4	P43681	Neuronal acetylcholine receptor subunit alpha-4
RAC2	P15153	Ras-related C3 botulinum toxin substrate 2
RAC1	P63000	Ras-related C3 botulinum toxin substrate 1
NCF4	Q15080	Neutrophil cytosol factor 4
CYBB	P04839	Cytochrome b-245 heavy chain
NCF1	P14598	Neutrophil cytosol factor 1
NCF2	P19878	Neutrophil cytosol factor 2
CHRNA3	P32297	Neuronal acetylcholine receptor subunit alpha-3
RAC3	P60763	Ras-related C3 botulinum toxin substrate 3
CHRNB2	P17787	Neuronal acetylcholine receptor subunit beta-2
PGRMC1	O00264	Membrane-associated progesterone receptor component 1
GRIN3A	Q8TCU5	Glutamate receptor ionotropic, NMDA 3A
CHRFAM7A	Q494W8	CHRNA7-FAM7A fusion protein
CHRNB4	P30926	Neuronal acetylcholine receptor subunit beta-4
TLR4	O00206	Toll-like receptor 4
ELANE	P08246	Neutrophil elastase
CTSG	P08311	Cathepsin G
SLC18A1	P54219	Chromaffin granule amine transporter
CEND1	Q8N111	Cell cycle exit and neuronal differentiation protein 1
SLC22A1	O15245	Solute carrier family 22 member 1
WLS	Q5T9L3	Protein wntless homolog
CHRNA9	Q9UGM1	Neuronal acetylcholine receptor subunit alpha-9
F12	P00748	Coagulation factor XII
TOP2A	P11388	DNA topoisomerase 2-alpha
TOP2B	Q02880	DNA topoisomerase 2-beta
CPT2	P23786	Carnitine O-palmitoyltransferase 2, mitochondrial
HBA2	P69905	Hemoglobin subunit alpha
DBH	P09172	Dopamine beta-hydroxylase
ALDH2	P05091	Aldehyde dehydrogenase, mitochondrial
HBA1	P69905	Hemoglobin subunit alpha
PTGDR2	Q9Y5Y4	Prostaglandin D2 receptor 2
PLA2G2A	P14555	Phospholipase A2, membrane associated
PPARG	P37231	Peroxisome proliferator-activated receptor gamma
PTGR2	Q8N8N7	Prostaglandin reductase 2
PPARA	Q07869	Peroxisome proliferator-activated receptor alpha
CDK9	P50750	Cyclin-dependent kinase 9
MCL1	Q07820	Induced myeloid leukemia cell differentiation protein Mcl-1
MYC	P01106	Myc proto-oncogene protein
GATA1	P15976	Erythroid transcription factor
PLSCR1	O15162	Phospholipid scramblase 1
HMGB1	P09429	High mobility group protein B1
KCNK10	P57789	Potassium channel subfamily K member 10
CCL2	P13500	C-C motif chemokine 2
PAWR	Q96IZ0	PRKC apoptosis WT1 regulator protein
CRYZ	Q08257	Quinone oxidoreductase
VKORC1	Q9BQB6	Vitamin K epoxide reductase complex subunit 1
CD36	P16671	Platelet glycoprotein 4
CCR7	P32248	C-C chemokine receptor type 7
ABHD6	Q9BV23	Monoacylglycerol lipase ABHD6
MGLL	Q99685	Monoglyceride lipase
FCER1G	P30273	High affinity immunoglobulin epsilon receptor subunit gamma
SUMO1	P63165	Small ubiquitin-related modifier 1
APOH	P02749	Beta-2-glycoprotein 1
GPR55	Q9Y2T6	G-protein coupled receptor 55
CETP	P11597	Cholesteryl ester transfer protein
FCER1A	P12319	High affinity immunoglobulin epsilon receptor subunit alpha
CAV3	P56539	Caveolin-3
RNF207	Q6ZRF8	RING finger protein 207
C3	P01024	Complement C3
DAGLA	Q9Y4D2	Sn1-specific diacylglycerol lipase alpha
PLIN5	Q00G26	Perilipin-5
ZP3	P21754	Zona pellucida sperm-binding protein 3
BDNF	P23560	Brain-derived neurotrophic factor
SIRT3	Q9NTG7	NAD-dependent protein deacetylase sirtuin-3, mitochondrial
SOD2	P04179	Superoxide dismutase [Mn], mitochondrial
HK2	P52789	Hexokinase-2
IL6	P05231	Interleukin-6
PPIF	P30405	Peptidyl-prolyl cis-trans isomerase F, mitochondrial
PARP1	P09874	Poly [ADP-ribose] polymerase 1
MAPK3	P27361	Mitogen-activated protein kinase 3
SEC14L3	Q9UDX4	SEC14-like protein 3
PPP2CA	P67775	Serine/threonine-protein phosphatase 2A catalytic subunit alpha isoform
NR1I2	O75469	Nuclear receptor subfamily 1 group I member 2
PPP2CB	P62714	Serine/threonine-protein phosphatase 2A catalytic subunit beta isoform
SEC14L2	O76054	SEC14-like protein 2
DGKA	P23743	Diacylglycerol kinase alpha
PRKCB	P05771	Protein kinase C beta type
SEC14L4	Q9UDX3	SEC14-like protein 4
GRK6	P43250	G protein-coupled receptor kinase 6
SCN10A	Q9Y5Y9	Sodium channel protein type 10 subunit alpha
COLQ	Q9Y215	Acetylcholinesterase collagenic tail peptide
SLC5A7	Q9GZV3	High affinity choline transporter 1
NRG1	Q02297	Pro-neuregulin-1, membrane-bound isoform
DMGDH	Q9UI17	Dimethylglycine dehydrogenase, mitochondrial
SIX3	O95343	Homeobox protein SIX3
ANK2	Q01484	Ankyrin-2
CRP	P02741	C-reactive protein
PRSS12	P56730	Neurotrypsin
SLC44A4	Q53GD3	Choline transporter-like protein 4
ALDH7A1	P49419	Alpha-aminoadipic semialdehyde dehydrogenase
DNM3	Q9UQ16	Dynamin-3
SCN4B	Q8IWT1	Sodium channel subunit beta-4
ASCL1	P50553	Achaete-scute homolog 1
ENPP6	Q6UWR7	Glycerophosphocholine cholinephosphodiesterase ENPP6
CDH8	P55286	Cadherin-8
KCNA5	P22460	Potassium voltage-gated channel subfamily A member 5
FNTA	P49354	Protein farnesyltransferase/geranylgeranyltransferase type-1
AGRN	O00468	Agrin
CHKA	P35790	Choline kinase alpha
RYR2	Q92736	Ryanodine receptor 2
CHDH	Q8NE62	Choline dehydrogenase, mitochondrial
GJA5	P36382	Gap junction alpha-5 protein
GRIN1	Q05586	Glutamate receptor ionotropic, NMDA 1
SLC8A1	P32418	Sodium/calcium exchanger 1
TRPV1	Q8NER1	Transient receptor potential cation channel subfamily V
PTGER4	P35408	Prostaglandin E2 receptor EP4 subtype
FADS2	O95864	Acyl-CoA 6-desaturase
FADS1	O60427	Acyl-CoA (8-3)-desaturase
PTGER2	P43116	Prostaglandin E2 receptor EP2 subtype
PTGER3	P43115	Prostaglandin E2 receptor EP3 subtype
ELOVL4	Q9GZR5	Elongation of very long chain fatty acids protein 4
PKIA	P61925	cAMP-dependent protein kinase inhibitor alpha
PYGM	P11217	Glycogen phosphorylase
KCNMA1	Q12791	Calcium-activated potassium channel subunit alpha-1
CAMKK2	Q96RR4	Calcium/calmodulin-dependent protein kinase kinase 2
CAMKK1	Q8N5S9	Calcium/calmodulin-dependent protein kinase kinase 1
CDK2	P24941	Cyclin-dependent kinase 2
CHEK1	O14757	Serine/threonine-protein kinase Chk1
MAPK14	Q16539	Mitogen-activated protein kinase 14, MAP kinase 14, MAPK 14
PPARD	Q03181	Peroxisome proliferator-activated receptor delta
COL1A1	P02452	Collagen alpha-1(I) chain
IL13	P35225	Interleukin-13
IL1B	P01584	Interleukin-1 beta
S100A9	P06702	Protein S100-A9
VCAM1	P19320	Vascular cell adhesion protein 1
SRD5A1	P18405	3-oxo-5-alpha-steroid 4-dehydrogenase 1
CYP17A1	P05093	Steroid 17-alpha-hydroxylase/17,20 lyase
PRLR	P16471	Prolactin receptor
PTGER1	P34995	Prostaglandin E2 receptor EP1 subtype
ANXA1	P04083	Annexin A1
ESRRG	P62508	Estrogen-related receptor gamma
COX6C	P09669	Cytochrome c oxidase subunit 6C
COX5B	P10606	Cytochrome c oxidase subunit 5B, mitochondrial
COX7C	P15954	Cytochrome c oxidase subunit 7C, mitochondrial
COX1	P23219	Prostaglandin G/H synthase 1
ADH1B	P00325	All-trans-retinol dehydrogenase [NAD(+)] ADH1B
COX5A	P20674	Cytochrome c oxidase subunit 5A, mitochondrial
COX3	P00414	Cytochrome c oxidase subunit 3
COX7A1	P24310	Cytochrome c oxidase subunit 7A1, mitochondrial
FECH	P22830	Ferrochelatase, mitochondrial
COX4I1	P13073	Cytochrome c oxidase subunit 4 isoform 1, mitochondrial
COX6A2	Q02221	Cytochrome c oxidase subunit 6A2, mitochondrial
COX6B1	P14854	Cytochrome c oxidase subunit 6B1
FABP6	P51161	Gastrotropin
CES1	P23141	Liver carboxylesterase 1
COX7B	P24311	Cytochrome c oxidase subunit 7B, mitochondrial
COX2	P35354	Prostaglandin G/H synthase 2
COX8A	P10176	Cytochrome c oxidase subunit 8A, mitochondrial
NR1H4	Q96RI1	Bile acid receptor
FFAR1	O14842	Free fatty acid receptor 1
ACSL4	O60488	Long-chain-fatty-acid--CoA ligase 4
ACSL3	O95573	Long-chain-fatty-acid--CoA ligase 3
UGT3A1	Q6NUS8	UDP-glucuronosyltransferase 3A1
HSD17B1	P14061	Estradiol 17-beta-dehydrogenase 1
GDI1	P31150	Rab GDP dissociation inhibitor alpha, Rab GDI alpha
FNTB	P49356	Protein farnesyltransferase subunit beta, FTase-beta
ARHGDIA	P52565	Rho GDP-dissociation inhibitor 1, Rho GDI 1
SCGB1A1	P11684	Uteroglobin
LEP	P41159	Leptin
FAS	P25445	Tumor necrosis factor receptor superfamily member 6
SORCS3	Q9UPU3	VPS10 domain-containing receptor SorCS3
CDC42	Q9NRR8	CDC42 small effector protein 1
PGGT1B	P53609	Geranylgeranyl transferase type-1 subunit beta
RABGGTB	P53611	Geranylgeranyl transferase type-2 subunit beta
RAB7A	P51149	Ras-related protein Rab-7a
RABGGTA	Q92696	Geranylgeranyl transferase type-2 subunit alpha
CYP2B6	P20813	Cytochrome P450 2B6
PTGS2	P35354	Prostaglandin G/H synthase 2
MAPK10	P53779	Mitogen-activated protein kinase 10, MAP kinase 10
CCNA2	P20248	Cyclin-A2
BACE2	Q9Y5Z0	Beta-secretase 2
TOP2	P11388	DNA topoisomerase 2-alpha
MAPK14	Q16539	Mitogen-activated protein kinase 14
SELE	P16581	E-selectin
GLP1R	P43220	Glucagon-like peptide 1 receptor
HMOX1	P09601	Heme oxygenase 1
CYP2E1	P05181	Cytochrome P450 2E1
GSK3A	P49840	Glycogen synthase kinase-3 alpha
