# Supplementary material for: Decoding the Mechanism of Huanglian Jiedu Decoction in Treating Pneumonia Based on Network Pharmacology and Molecular Docking
Source: Front Cell Dev Biol. 2021 Feb 18;9:638366. doi: 10.3389/fcell.2021.638366 (PMC7930397; doi:10.3389/fcell.2021.638366)
Supplement: Supplementary file 1 [file Data_Sheet_1.ZIP › Table S3.xlsx]

## Sheet: Sheet1
Supplementory Table S3: potential targets related to pneumonia
Gene symbol	Uniprot ID	Description
WDR37	Q9Y2I8	WD repeat-containing protein 37
DRC1	Q96MC2	Dynein regulatory complex protein 1
CFAP65	Q6ZU64	Cilia- and flagella-associated protein 65
CCDC40	Q4G0X9	Coiled-coil domain-containing protein 40
CCDC39	Q9UFE4	Coiled-coil domain-containing protein 39
DNAAF2	Q9NVR5	Protein kintoun
SLC46A1	Q96NT5	Proton-coupled folate transporter
G6PC3	Q9BUM1	Glucose-6-phosphatase 3
HYDIN	Q4G0P3	Hydrocephalus-inducing protein homolog
SAMD9	Q5K651	Sterile alpha motif domain-containing protein 9
RNF125	Q96EQ8	E3 ubiquitin-protein ligase RNF125
RNF216	Q9NWF9	E3 ubiquitin-protein ligase RNF216
ADA	P00813	Adenosine deaminase
RTEL1	Q9NZ71	Regulator of telomere elongation helicase 1
NCF2	P19878	Neutrophil cytosol factor 2
NCF1	P14598	Neutrophil cytosol factor 1
CYBA	P13498	Cytochrome b-245 light chain
MMP28	Q9H239	Matrix metalloproteinase-28
CPS1	P31327	Carbamoyl-phosphate synthase [ammonia], mitochondrial
CARD11	Q9BXL7	Caspase recruitment domain-containing protein 11
ATP6V1A	P38606	V-type proton ATPase catalytic subunit A
IRAK4	Q9NWZ3	Interleukin-1 receptor-associated kinase 4
FKRP	Q9H9S5	Fukutin-related protein
IL17F	Q96PD4	Interleukin-17F
NLRP3	Q96P20	NACHT, LRR and PYD domains-containing protein 3
SORCS3	Q9UPU3	VPS10 domain-containing receptor SorCS3
TNFRSF13C	Q96RJ3	Tumor necrosis factor receptor superfamily member 13C
HAX1	O00165	HCLS1-associated protein X-1
DCLRE1C	Q96SD1	Protein artemis
STIM1	Q13586	Stromal interaction molecule 1
VAPB	O95292	Vesicle-associated membrane protein-associated protein B/C
IL23A	Q9NPF7	Interleukin-23 subunit alpha
IFITM3	Q01628	Interferon-induced transmembrane protein 3
TLR9	Q9NR96	Toll-like receptor 9
IL17RA	Q96F46	Interleukin-17 receptor A
IL22	Q9GZX6	Interleukin-22
CXCR6	O00574	C-X-C chemokine receptor type 6
FCN3	O75636	Ficolin-3
STK4	Q13043	Serine/threonine-protein kinase 4
TBX21	Q9UL17	T-box transcription factor TBX21
MARCO	Q9UEW3	Macrophage receptor MARCO
RECQL2	Q14191	Werner syndrome ATP-dependent helicase
AFG3L2	Q9Y4W6	AFG3-like protein 2
BLNK	Q8WV28	B-cell linker protein
STAT5B	P51692	Signal transducer and activator of transcription 5B
MYOT	Q9UBF9	Myotilin
KCNE2	Q9Y6J6	Potassium voltage-gated channel subfamily E member 2
SOCS1	O15524	Suppressor of cytokine signaling 1
TNFRSF11A	Q9Y6Q6	Tumor necrosis factor receptor superfamily member 11A
IL17A	Q16552	Interleukin-17A
CD70	P32970	CD70 antigen
TNFRSF11B	O00300	Tumor necrosis factor receptor superfamily member 11B
TNFSF11	O14788	Tumor necrosis factor ligand superfamily member 11
SERPINI1	Q99574	Neuroserpin
CFTR	P13569	Cystic fibrosis transmembrane conductance regulator
ATP8B1	O43520	Phospholipid-transporting ATPase IC
SCARB2	Q14108	Lysosome membrane protein 2
ADAM10	O14672	Disintegrin and metalloproteinase domain-containing protein 10
MTOR	P42345	Serine/threonine-protein kinase mTOR
NPC2	P61916	NPC intracellular cholesterol transporter 2
KCNJ11	Q14654	ATP-sensitive inward rectifier potassium channel 11
GFI1	Q99684	Zinc finger protein Gfi-1
SLC12A2	P55011	Solute carrier family 12 member 2
FOXN1	O15353	Forkhead box protein N1
MUC5B	Q9HC84	Mucin-5B
NPTX2	P47972	Neuronal pentraxin-2
NKX2-5	P52952	Homeobox protein Nkx-2.5
STAT1	P42224	Signal transducer and activator of transcription 1-alpha/beta
MTTL1	Q9UBP6	tRNA (guanine-N(7)-)-methyltransferase
MTATP6	P00846	ATP synthase subunit a
PRPS1	P60891	Ribose-phosphate pyrophosphokinase 1
PGK1	P00558	Phosphoglycerate kinase 1
IL2RG	P31785	Cytokine receptor common subunit gamma
G6PD	P11413	Glucose-6-phosphate 1-dehydrogenase
CYBB	P04839	Cytochrome b-245 heavy chain
PLP1	P60201	Myelin proteolipid protein
WAS	P42768	Wiskott-Aldrich syndrome protein
CD40LG	P29965	CD40 ligand
BTK	Q06187	Tyrosine-protein kinase BTK
IKBKG	Q9Y6K9	NF-kappa-B essential modulator
MECP2	P51608	Methyl-CpG-binding protein 2
MVK	Q03426	Mevalonate kinase
GLDC	P23378	Glycine dehydrogenase (decarboxylating)
PLAU	P00749	Urokinase-type plasminogen activator
HRAS	P01112	GTPase HRas
TK2	O00142	Thymidine kinase 2
THBS1	P07996	Thrombospondin-1
MMP7	P09237	Matrilysin
SFTPA1	Q8IWL2	Pulmonary surfactant-associated protein A1
SFTPC	P11686	Pulmonary surfactant-associated protein C
TTR	P02766	Transthyretin
PLAUR	Q03405	Urokinase plasminogen activator surface receptor
PIK3R1	P27986	Phosphatidylinositol 3-kinase regulatory subunit alpha
PEX2	P28328	Peroxisome biogenesis factor 2
LEP	P41159	Leptin
PNP	P00491	Purine nucleoside phosphorylase
ABCC1	P33527	Multidrug resistance-associated protein 1
LGALS3	P17931	Galectin-3
LBP	P18428	Lipopolysaccharide-binding protein, LBP
CASP1	P29466	Caspase-1
SOD1	P00441	Superoxide dismutase [Cu-Zn]
CD79B	P40259	B-cell antigen receptor complex-associated protein beta chain
HMOX1	P09601	Heme oxygenase 1
FPR2	P25090	N-formyl peptide receptor 2
FPR1	P21462	fMet-Leu-Phe receptor
FGFR1	P11362	Fibroblast growth factor receptor 1, FGFR-1
FAS	P25445	Tumor necrosis factor receptor superfamily member 6
ERCC2	P18074	General transcription and DNA repair factor IIH helicase subunit XPD
CYP2D6	P10635	Cytochrome P450 2D6
CRP	P02741	C-reactive protein
C5AR1	P21730	C5a anaphylatoxin chemotactic receptor 1
BCL6	P41182	B-cell lymphoma 6 protein
IFNGR1	P15260	Interferon gamma receptor 1
CD19	P15391	B-lymphocyte antigen CD19
DPP4	P27487	Dipeptidyl peptidase 4
SERPINA6	P08185	Corticosteroid-binding globulin
IL10	P22301	Interleukin-10
ELANE	P08246	Neutrophil elastase
TGFB1	P01137	Transforming growth factor beta-1 proprotein
IL6	P05231	Interleukin-6
TNF	P01375	Tumor necrosis factor
CXCL8	P10145	Interleukin-8
TLR5	O60602	Toll-like receptor 5
SFTPA2	Q8IWL1	Pulmonary surfactant-associated protein A2
LACTB	P83111	Serine beta-lactamase-like protein LACTB
CXCR4	P61073	C-X-C chemokine receptor type 4
MBL2	P11226	Mannose-binding protein C
SFTPD	P35247	Pulmonary surfactant-associated protein D
MPO	P05164	Myeloperoxidase
FOXP3	Q9BZS1	Forkhead box protein P3
TLR2	O60603	Toll-like receptor 2
IFNG	P01579	Interferon gamma
TLR4	O00206	Toll-like receptor 4
STAT3	P40763	Signal transducer and activator of transcription 3
ALB	P02768	Albumin
IL4	P05112	Interleukin-4
MUC1	P15941	Mucin-1
PTPRC	P08575	Receptor-type tyrosine-protein phosphatase C
CCL2	P13500	C-C motif chemokine 2
CSF3	P09919	Granulocyte colony-stimulating factor
IL13	P35225	Interleukin-13
MIR21	Q8NDF8	Terminal nucleotidyltransferase 4B
CD79A	P11912	B-cell antigen receptor complex-associated protein alpha chain
MMP9	P14780	Matrix metalloproteinase-9
CCL5	P13501	C-C motif chemokine 5
ABCA3	Q99758	ATP-binding cassette sub-family A member 3
IL5	P05113	Interleukin-5
SFTPB	P07988	Pulmonary surfactant-associated protein B
IL1B	P01584	Interleukin-1 beta
ACE	P12821	Angiotensin-converting enzyme
EGFR	P00533	Epidermal growth factor receptor
VEGFA	P15692	Vascular endothelial growth factor A
HMGB1	P09429	High mobility group protein B1
VDR	P11473	Vitamin D3 receptor
NOS3	P29474	Nitric oxide synthase
BDNF	P23560	Brain-derived neurotrophic factor
PTGS2	P35354	Prostaglandin G/H synthase 2
GSTM1	P09488	Glutathione S-transferase Mu 1
SNCA	P37840	Alpha-synuclein
TERT	O14746	Telomerase reverse transcriptase
SERPINE1	P05121	Plasminogen activator inhibitor 1
CALCA	P01258	Calcitonin
IL18	Q14116	Interleukin-18
MMP2	P08253	72 kDa type IV collagenase
CD274	Q9NZQ7	Programmed cell death 1 ligand 1
IL1RN	P18510	Interleukin-1 receptor antagonist protein
CCND1	P24385	G1/S-specific cyclin-D1
CXCL12	P48061	Stromal cell-derived factor 1
NPPB	P16860	Natriuretic peptides B
SPP1	P10451	Osteopontin
CYP1A1	P04798	Cytochrome P450 1A1
ATM	Q13315	Serine-protein kinase ATM
ICAM1	P05362	Intercellular adhesion molecule 1
AGER	Q15109	Advanced glycosylation end product-specific receptor
LCN2	P80188	Neutrophil gelatinase-associated lipocalin, NGAL
SERPINA1	P01009	Alpha-1-antitrypsin
MMP1	P03956	Interstitial collagenase
AGTR1	P30556	Type-1 angiotensin II receptor
LMNA	P02545	Prelamin-A/C
CYP19A1	P11511	Aromatase
MIF	P14174	Macrophage migration inhibitory factor
CD14	P08571	Monocyte differentiation antigen CD14
COL1A1	P02452	Collagen alpha-1(I) chain
PRKCA	P17252	Protein kinase C alpha type
TLR3	O15455	Toll-like receptor 3
CHI3L1	P36222	Chitinase-3-like protein 1
S100A9	P06702	Protein S100-A9
TIMP1	P01033	Metalloproteinase inhibitor 1
MMP3	P08254	Stromelysin-1
CST3	P01034	Cystatin-C
IGF2	P01344	Insulin-like growth factor II
ADM	P35318	Adrenomedullin
TNFRSF1A	P19438	Tumor necrosis factor receptor superfamily member 1A
CXCL10	P02778	C-X-C motif chemokine 10
C3	P01024	Complement C3
NAMPT	P43490	Nicotinamide phosphoribosyltransferase
FCGR2A	P12318	Low affinity immunoglobulin gamma Fc region receptor II-a
GRN	P28799	Progranulin
IL2RA	P01589	Interleukin-2 receptor subunit alpha
POSTN	Q15063	Periostin
CAMP	O95398	Rap guanine nucleotide exchange factor 3
TNFSF13B	Q9Y275	Tumor necrosis factor ligand superfamily member 13B
TNNT2	P45379	Troponin T
LTA	P01374	Lymphotoxin-alpha
CYP21A2	P08686	Steroid 21-hydroxylase
TREM1	Q9NP99	Triggering receptor expressed on myeloid cells 1
SOCS3	O14543	Suppressor of cytokine signaling 3
MYD88	Q99836	Myeloid differentiation primary response protein MyD88
SELE	P16581	E-selectin
AVP	P01185	Vasopressin-neurophysin 2-copeptin
NBN	O60934	Nibrin
CXCL1	P09341	Growth-regulated alpha protein
THBD	P07204	Thrombomodulin
SDC1	P18827	Syndecan-1
NPPA	P01160	Natriuretic peptides A
PLAT	P00750	Tissue-type plasminogen activator
IL4R	P24394	Interleukin-4 receptor subunit alpha
TXN	P10599	Thioredoxin
HAVCR2	Q8TDQ0	Hepatitis A virus cellular receptor 2
CFLAR	O15519	CASP8 and FADD-like apoptosis regulator
TNC	P24821	Tenascin
CTSB	P07858	Cathepsin B
AXL	P30530	Tyrosine-protein kinase receptor UFO
CTSD	P07339	Cathepsin D
TIMP3	P35625	Metalloproteinase inhibitor 3
ITGAM	P11215	Integrin alpha-M
DEFB4A	O15263	Beta-defensin 4A
CCR7	P32248	C-C chemokine receptor type 7
CXCR3	P49682	C-X-C chemokine receptor type 3
CR1	P17927	Complement receptor type 1
TNFRSF8	P28908	Tumor necrosis factor receptor superfamily member 8
TFPI	P10646	Tissue factor pathway inhibitor
COL3A1	P02461	Collagen alpha-1(III) chain
IRF5	Q13568	Interferon regulatory factor 5
PDCD4	Q53EL6	Programmed cell death protein 4
WFDC2	Q14508	WAP four-disulfide core domain protein 2
HAVCR1	Q96D42	Hepatitis A virus cellular receptor 1
CD86	P42081	T-lymphocyte activation antigen CD86
FABP2	P12104	Fatty acid-binding protein
CD276	Q5ZPR3	CD276 antigen
CCL3	P10147	C-C motif chemokine 3
IL37	Q9NZH6	Interleukin-37
TAC1	P20366	Protachykinin-1
LGALS9	O00182	Galectin-9
ARMS2	P0C7Q2	Age-related maculopathy susceptibility protein 2
IRAK1	P51617	Interleukin-1 receptor-associated kinase 1
SELPLG	Q14242	P-selectin glycoprotein ligand 1
CADM1	Q9BY67	Cell adhesion molecule 1
SOD3	P08294	Extracellular superoxide dismutase [Cu-Zn]
NPC1	O15118	NPC intracellular cholesterol transporter 1
SCGB1A1	P11684	Uteroglobin
PADI4	Q9UM07	Protein-arginine deiminase type-4
S100A12	P80511	Protein S100-A12
FCGR1A	P12314	High affinity immunoglobulin gamma Fc receptor I
IL16	Q14005	Pro-interleukin-16
ESM1	Q9NQ30	Endothelial cell-specific molecule 1
MMP12	P39900	Macrophage metalloelastase
CCL21	O00585	C-C motif chemokine 21
SLPI	P03973	Antileukoproteinase
FCN2	Q15485	Ficolin-2
AQP5	P55064	Aquaporin-5
CCL17	Q92583	C-C motif chemokine 17
DEFB103B	P81534	Beta-defensin 103
ABCG1	P45844	ATP-binding cassette sub-family G member 1
TAF1	P21675	Transcription initiation factor TFIID subunit 1
AKR1B10	O60218	Aldo-keto reductase family 1 member B10
MYLK	Q15746	Myosin light chain kinase
CXCL11	O14625	C-X-C motif chemokine 11
PABPN1	Q86U42	Polyadenylate-binding protein 2
CMA1	P23946	Chymase
AMPD1	P23109	AMP deaminase 1
HDAC9	Q9UKV0	Histone deacetylase 9
MASP2	O00187	Mannan-binding lectin serine protease 2
CLEC7A	Q9BXN2	C-type lectin domain family 7 member A
TLR6	Q9Y2C9	Toll-like receptor 6
CASP6	P55212	Caspase-6
COL6A1	P12109	Collagen alpha-1(VI) chain
MRC1	P22897	Macrophage mannose receptor 1
PSMB8	P28062	Proteasome subunit beta type-8
CXCR5	P32302	C-X-C chemokine receptor type 5
KRT10	P13645	Keratin, type I cytoskeletal 10
PTAFR	P25105	Platelet-activating factor receptor
CLN3	Q13286	Battenin
TPP1	O14773	Tripeptidyl-peptidase 1
TNFSF14	O43557	Tumor necrosis factor ligand superfamily member 14
NTF3	P20783	Neurotrophin-3
LAMA2	P24043	Laminin subunit alpha-2
IL13RA2	Q14627	Interleukin-13 receptor subunit alpha-2
COL6A3	P12111	Collagen alpha-3(VI) chain
CCL19	Q99731	C-C motif chemokine 19
FKTN	O75072	Fukutin
FER	P16591	Tyrosine-protein kinase Fer
BPI	P17213	Bactericidal permeability-increasing protein
NCF4	Q15080	Neutrophil cytosol factor 4
ELP1	O95163	Elongator complex protein 1
SERPINA4	P29622	Kallistatin
BTLA	Q7Z6A9	B- and T-lymphocyte attenuator
CYSLTR2	Q9NS75	Cysteinyl leukotriene receptor 2
COL6A2	P12110	Collagen alpha-2(VI) chain
PPT1	P50897	Palmitoyl-protein thioesterase 1
PLOD1	Q02809	Procollagen-lysine,2-oxoglutarate 5-dioxygenase 1
GZMA	P12544	Granzyme A
ITGA7	Q13683	Integrin alpha-7
IL36G	Q9NZH8	Interleukin-36 gamma
IRAK3	Q9Y616	Interleukin-1 receptor-associated kinase 3, IRAK-3
IL13RA1	P78552	Interleukin-13 receptor subunit alpha-1
DNAJC5	Q9H3Z4	DnaJ homolog subfamily C member 5
CLN6	Q9NWW5	Ceroid-lipofuscinosis neuronal protein 6
POMGNT1	Q8WZA1	Protein O-linked-mannose beta-1
POMT1	Q9Y6A1	Protein O-mannosyl-transferase 1
CLN5	O75503	Ceroid-lipofuscinosis neuronal protein 5
STX2	P32856	Syntaxin-2
SELENON	Q9NZV5	Selenoprotein N
POMT2	Q9UKY4	Protein O-mannosyl-transferase 2
CLEC4E	Q9ULY5	C-type lectin domain family 4 member E
LARGE1	O95461	LARGE xylosyl- and glucuronyltransferase 1
CCL16	O15467	C-C motif chemokine 16
CD5L	O43866	CD5 antigen-like
HPR	P00739	Haptoglobin-related protein
CHKB	Q9Y259	Choline/ethanolamine kinase
CLN8	Q9UBY8	Protein CLN8
MFSD8	Q8NHS3	Major facilitator superfamily domain-containing protein 8
CRPPA	A4D126	D-ribitol-5-phosphate cytidylyltransferase
CCRL2	O00421	C-C chemokine receptor-like 2
KCTD7	Q96MP8	BTB/POZ domain-containing protein KCTD7
HBM	Q6B0K9	Hemoglobin subunit mu
POMGNT2	Q8NAT1	Protein O-linked-mannose beta-1
CYP3A4	P08684	Cytochrome P450 3A4
NR3C1	P04150	Glucocorticoid receptor
SLCO1A2	P46721	Solute carrier organic anion transporter family member 1A2
ABCB1	P08183	ATP-dependent translocase ABCB1
A2M	P01023	Alpha-2-macroglobulin
IDE	P14735	Insulin-degrading enzyme
SLC22A5	O76082	Solute carrier family 22 member 5
SLC15A1	P46059	Solute carrier family 15 member 1
SLC15A2	Q16348	Solute carrier family 15 member 2
SLC22A6	Q4U2R8	Solute carrier family 22 member 6
SLC22A8	Q8TCC7	Solute carrier family 22 member 8
SLC22A4	Q9H015	Solute carrier family 22 member 4
SLC22A11	Q9NSA0	Solute carrier family 22 member 11
SLCO2B1	O94956	Solute carrier organic anion transporter family member 2B1
SLCO4A1	Q96BD0	Solute carrier organic anion transporter family member 4A1
SLCO3A1	Q9UIG8	Solute carrier organic anion transporter family member 3A1
SLCO1B1	Q9Y6L6	Solute carrier organic anion transporter family member 1B1
CYP2C9	P11712	Cytochrome P450 2C9
CYP2C8	P10632	Cytochrome P450 2C8
UGT1A1	P22309	UDP-glucuronosyltransferase 1A1, UGT1A1
CYP2A6	P11509	Cytochrome P450 2A6
CYP3A5	P20815	Cytochrome P450 3A5
CYP3A7	P24462	Cytochrome P450 3A7
DHFR	P00374	Dihydrofolate reductase
AMD1	P17707	S-adenosylmethionine decarboxylase proenzyme
CSF2	P04141	Granulocyte-macrophage colony-stimulating factor
PARP1	P09874	Poly [ADP-ribose] polymerase 1
CCL20	P78556	C-C motif chemokine 20
CXCL5	P42830	C-X-C motif chemokine 5
CCL7	P80098	C-C motif chemokine 7
CCL11	P51671	Eotaxin
CCR2	P41597	C-C chemokine receptor type 2
CCL4	P13236	C-C motif chemokine 4
IL33	O95760	Interleukin-33
CXCL9	Q07325	C-X-C motif chemokine 9
IL1R2	P27930	Interleukin-1 receptor type 2
IKBKB	O14920	Inhibitor of nuclear factor kappa-B kinase subunit beta
IL6ST	P40189	Interleukin-6 receptor subunit beta
CCL24	O00175	C-C motif chemokine 24
ITGB2	P05107	Integrin beta-2
CX3CL1	P78423	Fractalkine
IL1R1	P14778	Interleukin-1 receptor type 1
POMC	P01189	Pro-opiomelanocortin
CCL8	P80075	C-C motif chemokine 8
TNFRSF1B	P20333	Tumor necrosis factor receptor superfamily member 1B
CXCR2	P25025	C-X-C chemokine receptor type 2
SIRT1	Q96EB6	NAD-dependent protein deacetylase sirtuin-1
AHR	P35869	Aryl hydrocarbon receptor
AGT	P01019	Angiotensinogen
EGR1	P18146	Early growth response protein 1
PF4	P02776	Platelet factor 4
CCR9	P51686	C-C chemokine receptor type 9
CCR1	P32246	C-C chemokine receptor type 1
CCR6	P51684	C-C chemokine receptor type 6
ABCF1	Q8NE71	ATP-binding cassette sub-family F member 1
IL2RB	P14784	Interleukin-2 receptor subunit beta
IL5RA	Q01344	Interleukin-5 receptor subunit alpha
IL1A	P01583	Interleukin-1 alpha
CXCL2	P19875	C-X-C motif chemokine 2
ADRB2	P07550	Beta-2 adrenergic receptor
MUC2	Q02817	Mucin-2
ITGA4	P13612	Integrin alpha-4
SLC11A2	P49281	Natural resistance-associated macrophage protein 2
REG3A	Q06141	Regenerating islet-derived protein 3-alpha
CCL22	O00626	C-C motif chemokine 22
NFKB1	P19838	Nuclear factor NF-kappa-B p105 subunit
CR2	P20023	Complement receptor type 2
ICOS	Q9Y6W8	Inducible T-cell costimulator
JAK3	P52333	Tyrosine-protein kinase JAK3
NFKB2	Q00653	Nuclear factor NF-kappa-B p100 subunit
PRKCD	Q05655	Protein kinase C delta type
RAG1	P15918	V(D)J recombination-activating protein 1
CCNO	P22674	Cyclin-O
TCIRG1	Q13488	V-type proton ATPase 116 kDa subunit a3
SLC9A6	Q92581	Sodium/hydrogen exchanger 6
SLC35A1	P78382	CMP-sialic acid transporter
LRRC56	P78382	CMP-sialic acid transporter
CCDC151	A5D8V7	Coiled-coil domain-containing protein 151
DNAAF1	Q8NEP3	Dynein assembly factor
PIH1D3	Q9NQM4	Dynein assembly factor 6
CD55	P08174	Complement decay-accelerating factor
DNAAF4	Q8WXU2	Dynein assembly factor 4
DNAH5	Q8TE73	Dynein heavy chain 5
DNMT3B	Q9UBC3	DNA (cytosine-5)-methyltransferase 3B, Dnmt3b
RSPH9	Q9H1X1	Radial spoke head protein 9 homolog
TNFRSF13B	O14836	Tumor necrosis factor receptor superfamily member 13B
LRRC6	Q86X45	Protein tilB homolog
GAS2L2	Q8NHY3	GAS2-like protein 2
GAA	P10253	Glycosylphosphatidylinositol anchor attachment 1 protein
GABPA	Q06546	GA-binding protein alpha chain, GABP subunit alpha
NIPBL	Q6KC79	Nipped-B-like protein
DNAH1	Q9P2D7	Dynein heavy chain 1
COPD	P48444	Coatomer subunit delta
GAS8	O95995	Dynein regulatory complex subunit 4
DNAI1	Q9UI46	Dynein intermediate chain 1
STK36	Q9NRP7	Serine/threonine-protein kinase 36
OSTM1	Q86WC4	Osteopetrosis-associated transmembrane protein 1
IRF8	Q02556	Interferon regulatory factor 8
MCIDAS	D6RGH6	Multicilin
RSPH4A	Q5TD94	Radial spoke head protein 4 homolog A
DNAAF3	Q8N9W5	Dynein assembly factor 3
IL7R	P16871	Interleukin-7 receptor subunit alpha
ACADVL	P49748	Very long-chain specific acyl-CoA dehydrogenase, mitochondrial
DNAJB13	P59910	DnaJ homolog subfamily B member 13
CCDC103	Q8IW40	Coiled-coil domain-containing protein 103
LIG4	P49917	DNA ligase 4
LTBP3	Q9NS15	Latent-transforming growth factor beta-binding protein 3
NFE2L2	Q16236	Nuclear factor erythroid 2-related factor 2
NPHS1	O60500	Nephrin
IL21R	Q9HBE5	Interleukin-21 receptor
NME8	Q8N427	Thioredoxin domain-containing protein 3
ZMYND10	O75800	Zinc finger MYND domain-containing protein 10
ACP5	P13686	Tartrate-resistant acid phosphatase type 5
DNAAF5	Q86Y56	Dynein assembly factor 5
ARMC4	Q5T2S8	Armadillo repeat-containing protein 4
SLC35C1	Q96A29	GDP-fucose transporter 1
CHD7	Q9P2D1	Chromodomain-helicase-DNA-binding protein 7
NSMCE3	Q96MG7	Non-structural maintenance of chromosomes element 3 homolog
CFAP298	P57076	Cilia- and flagella-associated protein 298
ACTA1	P68133	Actin, alpha skeletal muscle
RAG2	P55895	V(D)J recombination-activating protein 2
RANBP2	P49792	E3 SUMO-protein ligase RanBP2
RMRP	O14746	Telomerase reverse transcriptase
RPGR	Q92834	X-linked retinitis pigmentosa GTPase regulator
RYR1	P21817	Ryanodine receptor 1
CFB	P00751	Complement factor B
DNAI2	Q9GZS0	Dynein intermediate chain 2
SGCG	Q13326	Gamma-sarcoglycan
SMARCD2	Q92925	SWI/SNF-related matrix-associated actin-dependent regulator of chromatin subfamily D member 2
SPAG1	Q07617	Sperm-associated antigen 1
SRP54	P61011	Signal recognition particle 54 kDa protein, SRP54
ZAP70	P43403	Tyrosine-protein kinase ZAP-70
DOCK8	Q8NF50	Dedicator of cytokinesis protein 8
TTC25	Q96NG3	Tetratricopeptide repeat protein 25
DNAL1	Q4LDG9	Dynein light chain 1
RSPH3	Q86UC2	Radial spoke head protein 3 homolog
CASP8	Q14790	Caspase-8
OFD1	O75665	Oral-facial-digital syndrome 1 protein
CFAP300	Q9BRQ4	Cilia- and flagella-associated protein 300
CCDC65	Q8IXS2	Dynein regulatory complex subunit 2
DNAH11	Q96DT5	Dynein heavy chain 11
TNFSF12	O43508	Tumor necrosis factor ligand superfamily member 12
RSPH1	Q8WYR4	Radial spoke head 1 homolog
UNC119	Q13432	Protein unc-119 homolog A
MS4A1	P11836	B-lymphocyte antigen CD20
CCDC114	Q96M63	Coiled-coil domain-containing protein 114
CD81	P60033	CD81 antigen
ZBTB24	O43167	Zinc finger and BTB domain-containing protein 24
LRBA	P50851	Lipopolysaccharide-responsive and beige-like anchor protein
