# Supplementary material for: Decoding the Mechanism of Huanglian Jiedu Decoction in Treating Pneumonia Based on Network Pharmacology and Molecular Docking
Source: Front Cell Dev Biol. 2021 Feb 18;9:638366. doi: 10.3389/fcell.2021.638366 (PMC7930397; doi:10.3389/fcell.2021.638366)
Supplement: Supplementary file 1 [file Data_Sheet_1.ZIP › Table S4.xlsx]

## Sheet: Sheet1
Supplementory Table S4: Common targets related to active ingredients
Gene symbol	Uniprot ID	Description	active ingredients
NCF2	P19878	Neutrophil cytosol factor 2	MOL001455
NCF1	P14598	Neutrophil cytosol factor 1	MOL001455
CYBA	P13498	Cytochrome b-245 light chain	MOL001455
TNFSF11	O14788	Tumor necrosis factor ligand superfamily member 11	MOL001458
CFTR	P13569	Cystic fibrosis transmembrane conductance regulator	MOL002666
KCNJ11	Q14654	ATP-sensitive inward rectifier potassium channel 11	MOL002666
CYBB	P04839	Cytochrome b-245 heavy chain	MOL001455
PLAU	P00749	Urokinase-type plasminogen activator	MOL000449
PIK3R1	P27986	Phosphatidylinositol 3-kinase regulatory subunit alpha	MOL000098
ABCC1	P33527	Multidrug resistance-associated protein 1	MOL000098
HMOX1	P09601	Heme oxygenase 1	MOL009038
CYP2D6	P10635	Cytochrome P450 2D6	MOL001454
CRP	P02741	C-reactive protein	MOL002879
DPP4	P27487	Dipeptidyl peptidase 4	MOL002644
ELANE	P08246	Neutrophil elastase	MOL001455
TGFB1	P01137	Transforming growth factor beta-1 proprotein	MOL000358
IL6	P05231	Interleukin-6	MOL002928
TNF	P01375	Tumor necrosis factor	MOL002662
MPO	P05164	Myeloperoxidase	MOL000098
TLR4	O00206	Toll-like receptor 4	MOL001455
CCL2	P13500	C-C motif chemokine 2	MOL000173
MMP9	P14780	Matrix metalloproteinase-9	MOL000098
EGFR	P00533	Epidermal growth factor receptor	MOL000098
HMGB1	P09429	High mobility group protein B1	MOL000173
NOS3	P29474	Nitric oxide synthase	MOL002904
BDNF	P23560	Brain-derived neurotrophic factor	MOL002928
PTGS2	P35354	Prostaglandin G/H synthase 2	MOL002904
MMP2	P08253	72 kDa type IV collagenase	MOL000098
CYP1A1	P04798	Cytochrome P450 1A1	MOL002662
CYP19A1	P11511	Aromatase	MOL000098
PRKCA	P17252	Protein kinase C alpha type	MOL002671
MMP3	P08254	Stromelysin-1	MOL000098
C3	P01024	Complement C3	MOL002926
SELE	P16581	E-selectin	MOL009038
AXL	P30530	Tyrosine-protein kinase receptor UFO	MOL000098
CCR7	P32248	C-C chemokine receptor type 7	MOL002926
MYLK	Q15746	Myosin light chain kinase	MOL000098
NCF4	Q15080	Neutrophil cytosol factor 4	MOL001455
NR3C1	P04150	Glucocorticoid receptor	MOL002671
ABCB1	P08183	ATP-dependent translocase ABCB1	MOL000098
PARP1	P09874	Poly [ADP-ribose] polymerase 1	MOL002928
ADRB2	P07550	Beta-2 adrenergic receptor	MOL002644
PRKCD	Q05655	Protein kinase C delta type	MOL002671
CASP8	Q14790	Caspase-8	MOL013352
DPP4	P27487	Dipeptidyl peptidase 4	MOL002909
DPP4	P27487	Dipeptidyl peptidase 4	MOL002915
DPP4	P27487	Dipeptidyl peptidase 4	MOL002917
DPP4	P27487	Dipeptidyl peptidase 4	MOL002927
DPP4	P27487	Dipeptidyl peptidase 4	MOL002932
DPP4	P27487	Dipeptidyl peptidase 4	MOL002933
DPP4	P27487	Dipeptidyl peptidase 4	MOL002934
DPP4	P27487	Dipeptidyl peptidase 4	MOL000552
DPP4	P27487	Dipeptidyl peptidase 4	MOL001941
DPP4	P27487	Dipeptidyl peptidase 4	MOL004561
DPP4	P27487	Dipeptidyl peptidase 4	MOL003095
IL6	P05231	Interleukin-6	MOL009038
MMP9	P14780	Matrix metalloproteinase-9	MOL000173
NOS3	P29474	Nitric oxide synthase	MOL002894
NOS3	P29474	Nitric oxide synthase	MOL002915
NOS3	P29474	Nitric oxide synthase	MOL002927
NOS3	P29474	Nitric oxide synthase	MOL000552
NOS3	P29474	Nitric oxide synthase	MOL003095
PTGS2	P35354	Prostaglandin G/H synthase 2	MOL002668
PTGS2	P35354	Prostaglandin G/H synthase 2	MOL002894
PTGS2	P35354	Prostaglandin G/H synthase 2	MOL002644
PTGS2	P35354	Prostaglandin G/H synthase 2	MOL002662
PTGS2	P35354	Prostaglandin G/H synthase 2	MOL000449
PTGS2	P35354	Prostaglandin G/H synthase 2	MOL002670
PTGS2	P35354	Prostaglandin G/H synthase 2	MOL000358
PTGS2	P35354	Prostaglandin G/H synthase 2	MOL002641
PTGS2	P35354	Prostaglandin G/H synthase 2	MOL001131
PTGS2	P35354	Prostaglandin G/H synthase 2	MOL002714
PTGS2	P35354	Prostaglandin G/H synthase 2	MOL000173
PTGS2	P35354	Prostaglandin G/H synthase 2	MOL010415
PTGS2	P35354	Prostaglandin G/H synthase 2	MOL000228
PTGS2	P35354	Prostaglandin G/H synthase 2	MOL002909
PTGS2	P35354	Prostaglandin G/H synthase 2	MOL002913
PTGS2	P35354	Prostaglandin G/H synthase 2	MOL002915
PTGS2	P35354	Prostaglandin G/H synthase 2	MOL002917
PTGS2	P35354	Prostaglandin G/H synthase 2	MOL002927
PTGS2	P35354	Prostaglandin G/H synthase 2	MOL002932
PTGS2	P35354	Prostaglandin G/H synthase 2	MOL002933
PTGS2	P35354	Prostaglandin G/H synthase 2	MOL002934
PTGS2	P35354	Prostaglandin G/H synthase 2	MOL000552
PTGS2	P35354	Prostaglandin G/H synthase 2	MOL001406
PTGS2	P35354	Prostaglandin G/H synthase 2	MOL001663
PTGS2	P35354	Prostaglandin G/H synthase 2	MOL001494
PTGS2	P35354	Prostaglandin G/H synthase 2	MOL002883
PTGS2	P35354	Prostaglandin G/H synthase 2	MOL001941
PTGS2	P35354	Prostaglandin G/H synthase 2	MOL004561
CYP19A1	P11511	Aromatase	MOL001494
CYP19A1	P11511	Aromatase	MOL002883
PRKCA	P17252	Protein kinase C alpha type	MOL000358
PRKCA	P17252	Protein kinase C alpha type	MOL000073
C3	P01024	Complement C3	MOL002937
C3	P01024	Complement C3	MOL012246
CCR7	P32248	C-C chemokine receptor type 7	MOL002937
CCR7	P32248	C-C chemokine receptor type 7	MOL012246
NR3C1	P04150	Glucocorticoid receptor	MOL002673
NR3C1	P04150	Glucocorticoid receptor	MOL006401
NR3C1	P04150	Glucocorticoid receptor	MOL001131
NR3C1	P04150	Glucocorticoid receptor	MOL001689
NR3C1	P04150	Glucocorticoid receptor	MOL010415
NR3C1	P04150	Glucocorticoid receptor	MOL001663
NR3C1	P04150	Glucocorticoid receptor	MOL002883
ADRB2	P07550	Beta-2 adrenergic receptor	MOL000449
ADRB2	P07550	Beta-2 adrenergic receptor	MOL002670
ADRB2	P07550	Beta-2 adrenergic receptor	MOL000358
ADRB2	P07550	Beta-2 adrenergic receptor	MOL000228
ADRB2	P07550	Beta-2 adrenergic receptor	MOL002915
ADRB2	P07550	Beta-2 adrenergic receptor	MOL003095
CASP8	Q14790	Caspase-8	MOL000358
CASP8	Q14790	Caspase-8	MOL002928
CYP2D6	P10635	Cytochrome P450 2D6	MOL001942
CRP	P02741	C-reactive protein	MOL001490
ABCG1	P45844	ATP-binding cassette sub-family G member 1	MOL000449
ABCG1	P45844	ATP-binding cassette sub-family G member 1	MOL000358
ABCG1	P45844	ATP-binding cassette sub-family G member 1	MOL005438
ABCG1	P45844	ATP-binding cassette sub-family G member 1	MOL001771
ABCG1	P45844	ATP-binding cassette sub-family G member 1	MOL000359
ABCG1	P45844	ATP-binding cassette sub-family G member 1	MOL001406
ACE	P12821	Angiotensin-converting enzyme	MOL002662
AFG3L2	Q9Y4W6	AFG3-like protein 2	MOL000449
AFG3L2	Q9Y4W6	AFG3-like protein 2	MOL000358
AFG3L2	Q9Y4W6	AFG3-like protein 2	MOL005438
AFG3L2	Q9Y4W6	AFG3-like protein 2	MOL001771
AFG3L2	Q9Y4W6	AFG3-like protein 2	MOL000359
AGER	Q15109	Advanced glycosylation end product-specific receptor	MOL002662
AGTR1	P30556	Type-1 angiotensin II receptor	MOL002662
AVP	P01185	Vasopressin-neurophysin 2-copeptin	MOL002662
AVP	P01185	Vasopressin-neurophysin 2-copeptin	MOL001406
CALCA	P01258	Calcitonin	MOL002904
CCL5	P13501	C-C motif chemokine 5	MOL002662
COL1A1	P02452	Collagen alpha-1(I) chain	MOL001406
CYP3A4	P08684	Cytochrome P450 3A4	MOL000449
CYP3A4	P08684	Cytochrome P450 3A4	MOL000358
CYP3A4	P08684	Cytochrome P450 3A4	MOL005438
CYP3A4	P08684	Cytochrome P450 3A4	MOL001771
CYP3A4	P08684	Cytochrome P450 3A4	MOL002643
CYP3A4	P08684	Cytochrome P450 3A4	MOL000359
FAS	P25445	Tumor necrosis factor receptor superfamily member 6	MOL001506
GFI1	Q99684	Zinc finger protein Gfi-1	MOL001771
GFI1	Q99684	Zinc finger protein Gfi-1	MOL005438
GFI1	Q99684	Zinc finger protein Gfi-1	MOL000449
GFI1	Q99684	Zinc finger protein Gfi-1	MOL002643
GFI1	Q99684	Zinc finger protein Gfi-1	MOL000358
GFI1	Q99684	Zinc finger protein Gfi-1	MOL000359
IL13	P35225	Interleukin-13	MOL001406
IL1B	P01584	Interleukin-1 beta	MOL001406
IL1B	P01584	Interleukin-1 beta	MOL001506
LEP	P41159	Leptin	MOL001506
NAMPT	P43490	Nicotinamide phosphoribosyltransferase	MOL002662
NAMPT	P43490	Nicotinamide phosphoribosyltransferase	MOL001406
NPPA	P01160	Natriuretic peptides A	MOL002904
NPPA	P01160	Natriuretic peptides A	MOL001506
S100A9	P06702	Protein S100-A9	MOL001406
SCGB1A1	P11684	Uteroglobin	MOL001506
SNCA	P37840	Alpha-synuclein	MOL002662
SNCA	P37840	Alpha-synuclein	MOL001406
SOD1	P00441	Superoxide dismutase [Cu-Zn]	MOL002662
SOD3	P08294	Extracellular superoxide dismutase [Cu-Zn]	MOL002662
SORCS3	Q9UPU3	VPS10 domain-containing receptor SorCS3	MOL001506
TFPI	P10646	Tissue factor pathway inhibitor	MOL002662
VDR	P11473	Vitamin D3 receptor	MOL002643
VDR	P11473	Vitamin D3 receptor	MOL000449
VDR	P11473	Vitamin D3 receptor	MOL000358
VDR	P11473	Vitamin D3 receptor	MOL005438
VDR	P11473	Vitamin D3 receptor	MOL001771
VDR	P11473	Vitamin D3 receptor	MOL000359
VDR	P11473	Vitamin D3 receptor	MOL001406
