# Supplementary material for: Decoding the Mechanism of Huanglian Jiedu Decoction in Treating Pneumonia Based on Network Pharmacology and Molecular Docking
Source: Front Cell Dev Biol. 2021 Feb 18;9:638366. doi: 10.3389/fcell.2021.638366 (PMC7930397; doi:10.3389/fcell.2021.638366)
Supplement: Supplementary file 1 [file Data_Sheet_1.ZIP › Table S5.xlsx]

## Sheet: Sheet1
Supplementary Table S3:The cluster of pneumonia PPI network.
Cluster	Score	Nodes	Edges	Gene Symbols
1	29	29	406	CXCR2, CXCL1, POMC, CXCL11, CXCL2, CXCL12, FPR1, CCL5, CXCR4, CCL19, CCL20, C3, CXCL9, AGT, PF4, FPR2, CX3CL1, CCL4, C5AR1, CCL16, CCR2, CXCR3, CCR1, CXCL5, CXCR5, CCR9, CCR7, CCL21, CXCR6
2	24.867	31	373	CXCL8, CCL8, IL33, VEGFA, IL10, CCL7, IL6, ALB, CSF3, IL13, IL1B, CCL11, IL18, PTPRC, IL17A, ICAM1, TLR4, IL4, CCL2, ITGAM, IL1A, CD86, IL5, TLR2, CXCL10, IFNG, CCL17, TNF, CSF2, MMP9, CCL3
3	8.444	10	38	CYP2A6, CYP3A5, CYP3A7, CYP3A4, ABCB1, UGT1A1, SLCO1B1, CYP2C9, CYP2C8, CYP1A1
4	6.526	20	62	TLR6, FOXP3, MPO, STAT3, CD40LG, IL1RN, IL7R, MYD88, EGFR, CCL22, HMOX1, TLR5, PTGS2, CASP1, TLR3, CRP, TBX21, TLR9, STAT1, SELE
5	5.636	12	31	MASP2, MBL2, SFTPD, FCN3, SFTPC, SFTPB, SFTPA1, ABCA3, SCGB1A1, SFTPA2, AQP5, FCN2
6	4.839	32	75	COL1A1, TIMP3, AVP, CLN8, PPT1, GRN, CYSLTR2, CLN3, ACE, FCGR1A, CTSD, IRF5, NPC2, CLN6, CLN5, CASP8, PTAFR, CD14, A2M, MMP7, TPP1, IRAK4, CHI3L1, TAC1, IGF2, MFSD8, PRKCD, IKBKG, SLPI, BPI, KCTD7, TTR
7	4.818	23	53	IL1R1, MMP2, HMGB1, MMP1, TNFSF11, LEP, IL17F, IL4R, TNFRSF1A, NFKB1, CCRL2, IRAK1, LTA, IL2RA, NLRP3, SERPINE1, IL2RB, IL2RG, CD19, MMP3, TGFB1, TIMP1, IL22
8	4.571	29	64	SOCS1, CYBA, TNFRSF11A, SOCS3, ADAM10, DNAJC5, HRAS, CYBB, TNFRSF1B, IL21R, IL13RA1, LCN2, STAT5B, BDNF, PSMB8, IKBKB, TNFSF14, TNFSF12, SPP1, SERPINA1, IL5RA, PLAUR, FAS, IL23A, ELANE, CCND1, NOS3, NFKB2, TNFRSF13C
9	3.333	4	5	SLC22A4, SLCO1A2, SLC15A1, SLC22A8
10	3	3	3	PIK3R1, BLNK, CD79B
11	3	3	3	TERT, PRKCA, MTOR
12	3	3	3	CFTR, ADRB2, AGTR1
13	3	3	3	NBN, PARP1, LIG4
14	3	3	3	COL3A1, COL6A2, COL6A3
15	3	3	3	RTEL1, WRN, ERCC2
16	3	3	3	MT-ATP6, TCIRG1, ATP6V1A
