# Supplementary material for: Decoding the Mechanism of Huanglian Jiedu Decoction in Treating Pneumonia Based on Network Pharmacology and Molecular Docking
Source: Front Cell Dev Biol. 2021 Feb 18;9:638366. doi: 10.3389/fcell.2021.638366 (PMC7930397; doi:10.3389/fcell.2021.638366)
Supplement: Supplementary file 1 [file Data_Sheet_1.ZIP › Table S6.xlsx]

## Sheet: Table S6-1 BP
Supplementary Table S6-1: Datailed information of overlapping biological process(BP)enrichment of common targets and pneumonia targets
		BP index enriched by pneumonia targets			BP index enriched by common targets
ID	Description	p.adjust	Count	Number of hub genes	p.adjust	Count	Number of hub genes
GO:0032496	response to lipopolysaccharide	7.63333e-18	16	7	2.73482e-20	23	5	critical biological processes: Number of hub genes in pneumonia targets-enriched BP and common targets-enriched BP is greater than or equal to 5(terms with red font)
GO:0072593	reactive oxygen species metabolic process	1.9731e-07	8	7	2.73482e-20	22	5
GO:0006979	response to oxidative stress	0.000108657	6	7	3.12045e-20	25	5
GO:0002237	response to molecule of bacterial origin	1.01602e-17	16	6	3.12045e-20	23	5
GO:0050727	regulation of inflammatory response	1.12511e-11	13	6	1.42081e-19	25	5
GO:0034599	cellular response to oxidative stress	0.000666925	5	6	1.06271e-18	21	5
GO:0006801	superoxide metabolic process	0.000599005	3	7	3.81559e-18	14	3
GO:0032103	positive regulation of response to external stimulus	1.1985e-17	15	7	8.44441e-17	20	2
GO:0000302	response to reactive oxygen species	0.000837518	4	6	3.26548e-15	17	4
GO:2000379	positive regulation of reactive oxygen species metabolic process	1.9731e-07	6	4	2.06542e-14	13	2
GO:0048771	tissue remodeling	0.00956171	3	6	3.78268e-14	15	0
GO:0071496	cellular response to external stimulus	2.36952e-06	7	5	7.14207e-14	18	1
GO:0050729	positive regulation of inflammatory response	6.75478e-11	9	6	1.066e-13	14	3
GO:0048661	positive regulation of smooth muscle cell proliferation	1.87527e-07	6	3	6.13695e-13	12	1
GO:0150076	neuroinflammatory response	1.17882e-20	13	4	8.11185e-13	11	2
GO:0001819	positive regulation of cytokine production	2.424e-17	17	6	8.1444e-13	19	4
GO:0007159	leukocyte cell-cell adhesion	9.70754e-11	11	5	9.02008e-13	17	3
GO:0071260	cellular response to mechanical stimulus	4.03872e-08	6	6	1.23298e-12	11	4
GO:0042554	superoxide anion generation	0.00375277	2	5	1.34415e-12	9	4
GO:2000377	regulation of reactive oxygen species metabolic process	3.21236e-07	7	4	2.10694e-12	14	4
GO:0050900	leukocyte migration	3.51129e-29	23	4	2.19264e-12	19	2
GO:0002791	regulation of peptide secretion	1.60681e-11	13	2	2.19264e-12	19	2
GO:0051047	positive regulation of secretion	1.29155e-13	14	6	2.19264e-12	18	3
GO:0006909	phagocytosis	1.27191e-06	8	4	2.84259e-12	17	0
GO:0034614	cellular response to reactive oxygen species	0.000820381	4	6	6.2184e-12	13	4
GO:1903039	positive regulation of leukocyte cell-cell adhesion	4.17378e-11	10	5	7.62534e-12	14	4
GO:0003018	vascular process in circulatory system	0.000366241	4	5	8.43079e-12	13	4
GO:1903532	positive regulation of secretion by cell	5.9666e-14	14	5	8.56744e-12	17	3
GO:0043270	positive regulation of ion transport	6.78532e-09	9	4	8.56744e-12	15	4
GO:0050708	regulation of protein secretion	8.85131e-12	13	4	8.86742e-12	18	3
GO:0022407	regulation of cell-cell adhesion	2.92318e-11	12	5	9.28245e-12	17	4
GO:0019216	regulation of lipid metabolic process	0.000306097	6	2	1.1897e-11	17	0
GO:0035296	regulation of tube diameter	0.0002288	4	6	1.7365e-11	12	4
GO:0050880	regulation of blood vessel size	0.0002288	4	4	1.7365e-11	12	4
GO:0097746	regulation of blood vessel diameter	0.0002288	4	3	1.7365e-11	12	0
GO:0035150	regulation of tube size	0.000232957	4	4	1.83653e-11	12	3
GO:0051341	regulation of oxidoreductase activity	0.000175633	4	4	1.89833e-11	11	3
GO:1903037	regulation of leukocyte cell-cell adhesion	3.60703e-11	11	4	2.82066e-11	15	3
GO:0035690	cellular response to drug	0.000172517	6	4	2.91467e-11	16	3
GO:0022409	positive regulation of cell-cell adhesion	7.55185e-12	11	4	4.27617e-11	14	2
GO:0002696	positive regulation of leukocyte activation	1.68238e-15	15	4	4.3472e-11	16	4
GO:0071222	cellular response to lipopolysaccharide	7.97011e-19	15	5	4.84338e-11	13	3
GO:0050867	positive regulation of cell activation	2.2713e-15	15	4	6.79747e-11	16	4
GO:0070482	response to oxygen levels	0.0459112	3	4	6.79747e-11	16	4
GO:0071219	cellular response to molecule of bacterial origin	8.89896e-19	15	4	6.79747e-11	13	4
GO:1903409	reactive oxygen species biosynthetic process	5.24356e-07	6	1	6.79747e-11	11	0
GO:0071214	cellular response to abiotic stimulus	2.75333e-05	6	5	7.64867e-11	15	3
GO:0104004	cellular response to environmental stimulus	2.75333e-05	6	4	7.64867e-11	15	2
GO:0051251	positive regulation of lymphocyte activation	9.0093e-11	11	4	8.53292e-11	15	2
GO:0048660	regulation of smooth muscle cell proliferation	1.35204e-07	7	4	9.03231e-11	12	4
GO:0007584	response to nutrient	0.00069938	4	5	9.28348e-11	13	3
GO:0048659	smooth muscle cell proliferation	1.44318e-07	7	3	9.99289e-11	12	2
GO:0051249	regulation of lymphocyte activation	1.94016e-10	12	5	1.05651e-10	17	3
GO:0031667	response to nutrient levels	0.00118679	5	4	1.63359e-10	17	4
GO:0008217	regulation of blood pressure	0.0358406	2	3	1.94734e-10	12	2
GO:0071216	cellular response to biotic stimulus	3.44703e-18	15	2	2.14929e-10	13	1
GO:0097237	cellular response to toxic substance	0.000294683	5	4	3.69576e-10	13	2
GO:0046879	hormone secretion	0.00587146	4	4	4.38453e-10	14	3
GO:1904951	positive regulation of establishment of protein localization	2.84349e-13	14	6	4.62321e-10	16	4
GO:0050863	regulation of T cell activation	2.39935e-08	9	3	4.62321e-10	14	3
GO:0002703	regulation of leukocyte mediated immunity	2.19152e-11	10	4	5.59577e-10	12	4
GO:0050870	positive regulation of T cell activation	1.84883e-08	8	3	5.83962e-10	12	3
GO:0045073	regulation of chemokine biosynthetic process	1.20322e-07	4	3	6.0041e-10	6	3
GO:0009914	hormone transport	0.00647397	4	4	6.08548e-10	14	3
GO:0046677	response to antibiotic	9.487e-05	6	1	7.25928e-10	14	1
GO:1905952	regulation of lipid localization	0.00738078	3	4	7.25928e-10	11	3
GO:0010876	lipid localization	0.0470108	3	4	7.92059e-10	15	0
GO:0046883	regulation of hormone secretion	0.0213253	3	3	7.92059e-10	13	0
GO:0009612	response to mechanical stimulus	2.07869e-08	8	4	8.30738e-10	12	2
GO:0045785	positive regulation of cell adhesion	2.92318e-11	12	4	8.41379e-10	15	4
GO:0042033	chemokine biosynthetic process	9.01188e-10	5	3	8.41379e-10	6	3
GO:0050755	chemokine metabolic process	9.01188e-10	5	3	8.41379e-10	6	3
GO:0002675	positive regulation of acute inflammatory response	0.000118018	3	4	8.83283e-10	7	3
GO:0031960	response to corticosteroid	0.000734782	4	4	9.09872e-10	11	2
GO:0048871	multicellular organismal homeostasis	5.61145e-08	10	7	9.24832e-10	16	4
GO:1904645	response to amyloid-beta	0.0005246	3	2	1.04717e-09	8	2
GO:0051222	positive regulation of protein transport	1.02393e-13	14	6	1.2964e-09	15	4
GO:0042743	hydrogen peroxide metabolic process	0.000366241	3	1	1.60738e-09	8	1
GO:0034103	regulation of tissue remodeling	0.0209737	2	2	1.64558e-09	9	1
GO:0031663	lipopolysaccharide-mediated signaling pathway	1.26831e-10	7	5	1.79195e-09	8	4
GO:0061900	glial cell activation	3.98092e-16	10	4	1.79195e-09	8	3
GO:0071674	mononuclear cell migration	3.14741e-19	12	3	1.95011e-09	9	0
GO:0090322	regulation of superoxide metabolic process	0.00375277	2	3	2.43169e-09	7	2
GO:0032930	positive regulation of superoxide anion generation	0.00139825	2	2	2.43169e-09	6	2
GO:0070661	leukocyte proliferation	1.28367e-12	12	3	2.63406e-09	13	3
GO:0036293	response to decreased oxygen levels	0.0405337	3	1	2.89998e-09	14	0
GO:0033002	muscle cell proliferation	1.18105e-06	7	5	2.9979e-09	12	3
GO:0060326	cell chemotaxis	6.0837e-39	25	3	3.26144e-09	13	0
GO:0032768	regulation of monooxygenase activity	0.000804969	3	4	3.70874e-09	8	2
GO:0023061	signal release	0.0163264	4	4	4.53302e-09	15	3
GO:0042110	T cell activation	3.7885e-08	10	3	4.76283e-09	15	3
GO:0070371	ERK1 and ERK2 cascade	8.5011e-13	12	5	5.18953e-09	13	0
GO:0042108	positive regulation of cytokine biosynthetic process	6.13074e-12	8	4	5.18953e-09	8	4
GO:0002685	regulation of leukocyte migration	4.42436e-17	13	3	5.64899e-09	11	0
GO:0032928	regulation of superoxide anion generation	0.00177913	2	2	5.81754e-09	6	2
GO:0042359	vitamin D metabolic process	4.56295e-05	3	2	5.81754e-09	6	2
GO:0046890	regulation of lipid biosynthetic process	0.011803	3	3	6.1079e-09	11	2
GO:0051235	maintenance of location	3.63653e-08	9	4	8.09362e-09	13	3
GO:0008202	steroid metabolic process	8.15252e-12	8	2	8.31758e-09	13	0
GO:2001233	regulation of apoptotic signaling pathway	2.84183e-05	7	5	8.48855e-09	14	3
GO:0031670	cellular response to nutrient	0.0111456	2	1	1.08371e-08	8	1
GO:0097529	myeloid leukocyte migration	9.56545e-31	20	3	1.09088e-08	11	0
GO:0032943	mononuclear cell proliferation	3.23773e-10	10	3	1.22965e-08	12	3
GO:0070374	positive regulation of ERK1 and ERK2 cascade	4.94107e-13	11	4	1.37536e-08	11	0
GO:0070997	neuron death	5.60156e-08	9	3	1.45206e-08	13	3
GO:0071241	cellular response to inorganic substance	0.00698526	3	3	1.4897e-08	11	2
GO:0042368	vitamin D biosynthetic process	8.35975e-06	3	2	1.66238e-08	5	2
GO:0001666	response to hypoxia	0.0382925	3	1	2.05713e-08	13	0
GO:0002793	positive regulation of peptide secretion	3.43824e-14	13	5	2.05713e-08	12	4
GO:0007566	embryo implantation	0.00956171	2	3	2.4569e-08	7	2
GO:0046165	alcohol biosynthetic process	0.00942105	3	2	2.9369e-08	10	2
GO:0097305	response to alcohol	0.000229	5	0	2.97534e-08	11	0
GO:0070372	regulation of ERK1 and ERK2 cascade	1.81293e-11	11	5	3.13409e-08	12	0
GO:0032872	regulation of stress-activated MAPK cascade	6.77652e-06	6	4	3.50075e-08	11	1
GO:0070302	regulation of stress-activated protein kinase signaling cascade	6.87005e-06	6	4	3.79301e-08	11	1
GO:0032602	chemokine production	9.22889e-13	9	4	4.20763e-08	8	4
GO:0048545	response to steroid hormone	0.00175491	5	4	4.43422e-08	13	2
GO:1901214	regulation of neuron death	2.34884e-08	9	3	4.82239e-08	12	3
GO:0055074	calcium ion homeostasis	6.85518e-24	20	0	4.8435e-08	14	0
GO:0042362	fat-soluble vitamin biosynthetic process	1.55142e-05	3	2	5.49337e-08	5	2
GO:0030072	peptide hormone secretion	0.00296319	4	4	5.75076e-08	11	3
GO:0071248	cellular response to metal ion	0.00525447	3	3	5.91405e-08	10	2
GO:1901654	response to ketone	0.0112432	3	1	6.77594e-08	10	0
GO:0050730	regulation of peptidyl-tyrosine phosphorylation	2.79184e-13	12	3	7.09264e-08	11	2
GO:0048010	vascular endothelial growth factor receptor signaling pathway	0.0237378	2	1	7.09264e-08	8	1
GO:0006694	steroid biosynthetic process	0.0115229	3	2	7.68654e-08	10	2
GO:0072503	cellular divalent inorganic cation homeostasis	1.59917e-23	20	0	8.11119e-08	14	0
GO:0050764	regulation of phagocytosis	1.60429e-07	6	3	8.1715e-08	8	3
GO:0045834	positive regulation of lipid metabolic process	3.27667e-05	5	3	9.50254e-08	9	0
GO:0031649	heat generation	2.25131e-05	3	3	1.0338e-07	5	2
GO:0031668	cellular response to extracellular stimulus	0.0215664	3	1	1.07126e-07	11	0
GO:0050714	positive regulation of protein secretion	1.63752e-14	13	5	1.07126e-07	11	4
GO:0002573	myeloid leukocyte differentiation	2.7341e-14	12	3	1.07126e-07	10	3
GO:0034764	positive regulation of transmembrane transport	8.23045e-06	6	1	1.07126e-07	10	0
GO:0043491	protein kinase B signaling	2.46375e-06	7	4	1.10577e-07	11	3
GO:1901617	organic hydroxy compound biosynthetic process	0.0218509	3	2	1.18615e-07	11	2
GO:0071276	cellular response to cadmium ion	0.00392488	2	2	1.1894e-07	6	1
GO:0046651	lymphocyte proliferation	3.07e-10	10	3	1.19859e-07	11	3
GO:1902105	regulation of leukocyte differentiation	3.07e-10	10	2	1.19859e-07	11	2
GO:0050670	regulation of lymphocyte proliferation	2.92318e-11	10	3	1.21514e-07	10	3
GO:0090276	regulation of peptide hormone secretion	0.01284	3	3	1.21514e-07	10	2
GO:0032944	regulation of mononuclear cell proliferation	3.02655e-11	10	3	1.26392e-07	10	3
GO:0045807	positive regulation of endocytosis	7.42412e-08	7	3	1.29142e-07	9	3
GO:0019915	lipid storage	0.00093827	3	4	1.46194e-07	7	3
GO:0006816	calcium ion transport	3.33064e-11	12	3	1.48067e-07	13	0
GO:0050673	epithelial cell proliferation	0.00274569	5	3	1.48067e-07	13	2
GO:0031622	positive regulation of fever generation	0.00032308	2	3	1.51071e-07	4	2
GO:0060558	regulation of calcidiol 1-monooxygenase activity	1.59112e-06	3	2	1.51071e-07	4	2
GO:0030100	regulation of endocytosis	1.86402e-07	8	3	1.5735e-07	11	3
GO:0010888	negative regulation of lipid storage	0.00191615	2	3	1.67154e-07	5	2
GO:0051403	stress-activated MAPK cascade	1.52535e-05	6	4	1.86567e-07	11	1
GO:0018108	peptidyl-tyrosine phosphorylation	1.01662e-11	12	3	1.96907e-07	12	2
GO:0006066	alcohol metabolic process	0.00937751	4	2	2.00502e-07	12	2
GO:0010038	response to metal ion	0.019829	3	3	2.00502e-07	12	2
GO:0150077	regulation of neuroinflammatory response	1.77069e-15	9	5	2.01971e-07	6	4
GO:0070663	regulation of leukocyte proliferation	1.80505e-12	11	3	2.05989e-07	10	3
GO:0018212	peptidyl-tyrosine modification	1.10286e-11	12	3	2.09202e-07	12	2
GO:0030595	leukocyte chemotaxis	2.78115e-37	23	3	2.20354e-07	10	0
GO:0042035	regulation of cytokine biosynthetic process	1.44184e-13	10	4	2.20354e-07	8	4
GO:0001818	negative regulation of cytokine production	1.50878e-08	9	3	2.50382e-07	11	3
GO:0021782	glial cell development	3.98658e-07	6	5	2.50382e-07	8	4
GO:0051098	regulation of binding	0.00956171	4	1	2.50608e-07	12	1
GO:0006874	cellular calcium ion homeostasis	4.21901e-24	20	0	2.52894e-07	13	0
GO:0062012	regulation of small molecule metabolic process	0.0160205	4	4	2.56494e-07	13	2
GO:0006775	fat-soluble vitamin metabolic process	0.000290008	3	2	2.56494e-07	6	2
GO:0031620	regulation of fever generation	0.000410767	2	3	2.69769e-07	4	2
GO:2001234	negative regulation of apoptotic signaling pathway	1.55142e-05	6	5	2.70495e-07	10	3
GO:0050678	regulation of epithelial cell proliferation	0.0016465	5	3	2.78931e-07	12	2
GO:0042445	hormone metabolic process	8.5599e-11	7	2	2.87127e-07	10	0
GO:0014002	astrocyte development	1.31811e-07	5	5	2.87127e-07	6	4
GO:0032874	positive regulation of stress-activated MAPK cascade	2.70661e-05	5	3	3.0136e-07	9	0
GO:0070304	positive regulation of stress-activated protein kinase signaling cascade	2.73371e-05	5	3	3.15205e-07	9	0
GO:1901653	cellular response to peptide	0.0220492	3	2	3.32362e-07	12	0
GO:0042089	cytokine biosynthetic process	7.10863e-15	11	4	3.63352e-07	8	4
GO:0010883	regulation of lipid storage	0.00858093	2	3	3.6484e-07	6	2
GO:0022617	extracellular matrix disassembly	0.0183256	2	2	3.77126e-07	7	2
GO:0019218	regulation of steroid metabolic process	0.00431426	3	2	3.78952e-07	8	2
GO:0042107	cytokine metabolic process	7.18144e-15	11	4	3.78952e-07	8	4
GO:1902930	regulation of alcohol biosynthetic process	0.00147863	3	2	4.04996e-07	7	2
GO:0006953	acute-phase response	9.5972e-06	4	5	4.05931e-07	6	3
GO:0031098	stress-activated protein kinase signaling cascade	2.43826e-05	6	4	4.20054e-07	11	1
GO:0070838	divalent metal ion transport	1.13849e-10	12	3	4.21936e-07	13	0
GO:0032642	regulation of chemokine production	2.51731e-11	8	4	4.32263e-07	7	4
GO:0060556	regulation of vitamin D biosynthetic process	3.53578e-06	3	2	4.33791e-07	4	2
GO:0001774	microglial cell activation	6.83599e-15	9	2	4.45975e-07	6	2
GO:0002269	leukocyte activation involved in inflammatory response	6.83599e-15	9	2	4.45975e-07	6	2
GO:0002687	positive regulation of leukocyte migration	2.04019e-17	12	2	4.61613e-07	8	0
GO:0072511	divalent inorganic cation transport	1.28018e-10	12	3	4.70674e-07	13	0
GO:0009110	vitamin biosynthetic process	5.83354e-05	3	2	4.72175e-07	5	2
GO:0071677	positive regulation of mononuclear cell migration	7.69923e-09	5	1	4.72175e-07	5	0
GO:0097756	negative regulation of blood vessel diameter	0.000828879	3	3	4.88963e-07	7	3
GO:0046328	regulation of JNK cascade	1.99304e-06	6	4	5.02674e-07	9	1
GO:0050671	positive regulation of lymphocyte proliferation	1.93501e-11	9	3	5.05872e-07	8	3
GO:1903829	positive regulation of cellular protein localization	0.0065764	4	4	5.221e-07	11	2
GO:0032946	positive regulation of mononuclear cell proliferation	2.01624e-11	9	3	5.3194e-07	8	3
GO:0032760	positive regulation of tumor necrosis factor production	2.94989e-06	5	1	5.59894e-07	7	1
GO:0051924	regulation of calcium ion transport	3.49352e-09	9	3	5.77137e-07	10	0
GO:0032355	response to estradiol	0.00249196	3	2	6.19981e-07	8	2
GO:1903557	positive regulation of tumor necrosis factor superfamily cytokine production	9.23463e-08	6	1	6.45137e-07	7	1
GO:0001660	fever generation	4.88898e-06	3	3	6.5605e-07	4	2
GO:0050731	positive regulation of peptidyl-tyrosine phosphorylation	1.50442e-14	12	2	6.5713e-07	9	2
GO:0032147	activation of protein kinase activity	8.98883e-06	7	4	6.58484e-07	11	3
GO:0071902	positive regulation of protein serine/threonine kinase activity	0.00010529	6	4	6.75779e-07	11	3
GO:0043062	extracellular structure organization	0.00033774	6	3	7.64503e-07	12	3
GO:0070665	positive regulation of leukocyte proliferation	3.10959e-11	9	3	7.98755e-07	8	3
GO:0052548	regulation of endopeptidase activity	0.0265656	3	3	8.07372e-07	12	1
GO:0048143	astrocyte activation	1.19108e-06	4	4	8.07372e-07	5	3
GO:0051353	positive regulation of oxidoreductase activity	0.0005246	3	2	8.13928e-07	6	2
GO:0046330	positive regulation of JNK cascade	1.35949e-05	5	3	8.2187e-07	8	0
GO:0033273	response to vitamin	0.0153746	2	2	8.89524e-07	7	2
GO:0031652	positive regulation of heat generation	0.00073733	2	3	9.5983e-07	4	2
GO:0032615	interleukin-12 production	1.78433e-05	4	1	9.90426e-07	6	1
GO:1902107	positive regulation of leukocyte differentiation	1.5539e-09	8	1	9.96635e-07	8	1
GO:0042116	macrophage activation	8.14399e-18	12	3	1.00461e-06	7	3
GO:0050810	regulation of steroid biosynthetic process	0.00216827	3	2	1.00461e-06	7	2
GO:0043434	response to peptide hormone	0.0142216	4	2	1.01653e-06	12	1
GO:0032755	positive regulation of interleukin-6 production	3.79026e-09	7	4	1.07116e-06	7	4
GO:0010575	positive regulation of vascular endothelial growth factor production	9.86773e-05	3	3	1.10599e-06	5	2
GO:0070555	response to interleukin-1	3.12819e-14	12	3	1.13259e-06	9	3
GO:0019229	regulation of vasoconstriction	0.00780899	2	2	1.17575e-06	6	2
GO:0032722	positive regulation of chemokine production	1.26831e-10	7	4	1.17575e-06	6	4
GO:0002706	regulation of lymphocyte mediated immunity	6.42124e-08	7	3	1.23957e-06	8	3
GO:0097755	positive regulation of blood vessel diameter	0.00803415	2	2	1.28497e-06	6	1
GO:0045080	positive regulation of chemokine biosynthetic process	8.35975e-06	3	2	1.34081e-06	4	2
GO:0016999	antibiotic metabolic process	0.00320077	3	1	1.352e-06	8	1
GO:0052547	regulation of peptidase activity	0.0290991	3	3	1.42443e-06	12	1
GO:0007254	JNK cascade	3.82169e-06	6	4	1.43845e-06	9	1
GO:0032649	regulation of interferon-gamma production	1.87527e-07	6	3	1.43845e-06	7	3
GO:0006869	lipid transport	0.0283263	2	1	1.44195e-06	11	0
GO:0030168	platelet activation	0.0450492	2	3	1.46691e-06	8	2
GO:0043281	regulation of cysteine-type endopeptidase activity involved in apoptotic process	0.0136837	3	3	1.4789e-06	9	2
GO:0098869	cellular oxidant detoxification	0.0171902	2	3	1.50979e-06	7	1
GO:0045123	cellular extravasation	2.787e-05	4	2	1.50979e-06	6	0
GO:0002699	positive regulation of immune effector process	1.69158e-15	13	4	1.5204e-06	9	4
GO:0050920	regulation of chemotaxis	9.76524e-15	12	2	1.57533e-06	9	0
GO:0002697	regulation of immune effector process	2.93895e-13	14	4	1.57872e-06	12	4
GO:0046824	positive regulation of nucleocytoplasmic transport	0.01284	2	2	1.63417e-06	6	1
GO:0034767	positive regulation of ion transmembrane transport	4.38337e-05	5	1	1.63864e-06	8	0
GO:0042129	regulation of T cell proliferation	8.44841e-08	7	2	1.63864e-06	8	2
GO:0002526	acute inflammatory response	0.000176541	5	5	1.73012e-06	9	3
GO:0033138	positive regulation of peptidyl-serine phosphorylation	7.29175e-06	5	4	1.77119e-06	7	2
GO:0046686	response to cadmium ion	0.00884927	2	2	1.77119e-06	6	1
GO:0030656	regulation of vitamin metabolic process	1.05127e-05	3	2	1.77712e-06	4	2
GO:0031650	regulation of heat generation	0.000988584	2	3	1.77712e-06	4	2
GO:0032680	regulation of tumor necrosis factor production	9.72639e-08	7	1	1.93986e-06	8	1
GO:0032635	interleukin-6 production	9.91737e-11	9	4	2.02011e-06	8	4
GO:0002548	monocyte chemotaxis	9.71209e-19	11	2	2.07926e-06	6	0
GO:0001894	tissue homeostasis	0.00216827	4	4	2.175e-06	9	2
GO:1903706	regulation of hemopoiesis	1.53681e-10	12	2	2.18594e-06	12	2
GO:0032640	tumor necrosis factor production	1.10034e-07	7	1	2.18594e-06	8	1
GO:1903555	regulation of tumor necrosis factor superfamily cytokine production	3.92559e-09	8	1	2.18594e-06	8	1
GO:0010574	regulation of vascular endothelial growth factor production	0.000153444	3	3	2.18973e-06	5	2
GO:0034765	regulation of ion transmembrane transport	0.00414289	5	2	2.58808e-06	12	0
GO:0032411	positive regulation of transporter activity	0.029015	2	1	2.60275e-06	7	1
GO:1990748	cellular detoxification	0.0195166	2	3	2.60275e-06	7	1
GO:0071706	tumor necrosis factor superfamily cytokine production	4.84035e-09	8	1	2.68247e-06	8	1
GO:0010959	regulation of metal ion transport	1.13595e-07	9	3	2.72418e-06	11	0
GO:0032609	interferon-gamma production	3.45567e-07	6	3	2.72418e-06	7	3
GO:0010573	vascular endothelial growth factor production	0.000175633	3	3	2.84559e-06	5	2
GO:0034612	response to tumor necrosis factor	2.29929e-08	9	3	2.88999e-06	10	2
GO:0010517	regulation of phospholipase activity	0.0012226	3	1	3.04841e-06	6	0
GO:0050766	positive regulation of phagocytosis	1.14653e-06	5	3	3.04841e-06	6	3
GO:2000116	regulation of cysteine-type endopeptidase activity	0.0169329	3	3	3.15544e-06	9	2
GO:0001659	temperature homeostasis	6.06914e-09	8	4	3.24312e-06	8	3
GO:0002761	regulation of myeloid leukocyte differentiation	1.34212e-08	7	2	3.35417e-06	7	2
GO:0002446	neutrophil mediated immunity	0.000758078	6	2	3.46955e-06	12	0
GO:0007568	aging	0.0159118	3	1	3.62416e-06	10	1
GO:0001936	regulation of endothelial cell proliferation	6.87893e-05	5	2	3.62416e-06	8	2
GO:0050796	regulation of insulin secretion	0.00955024	3	2	3.62416e-06	8	2
GO:0051897	positive regulation of protein kinase B signaling	6.87893e-05	5	2	3.62416e-06	8	1
GO:0018209	peptidyl-serine modification	0.00085504	5	4	3.70963e-06	10	2
GO:0042310	vasoconstriction	0.0116893	2	2	4.73067e-06	6	2
GO:0042098	T cell proliferation	2.22775e-07	7	2	4.95441e-06	8	2
GO:1901224	positive regulation of NIK/NF-kappaB signaling	1.76997e-06	5	4	5.0653e-06	6	3
GO:1903708	positive regulation of hemopoiesis	3.11067e-10	9	1	5.11265e-06	8	1
GO:0043405	regulation of MAP kinase activity	0.00102842	5	4	5.41597e-06	10	3
GO:0032368	regulation of lipid transport	0.0369202	2	1	5.50901e-06	7	0
GO:0043406	positive regulation of MAP kinase activity	0.000350246	5	4	5.56538e-06	9	3
GO:0097028	dendritic cell differentiation	0.00738078	2	0	5.74354e-06	5	0
GO:0043536	positive regulation of blood vessel endothelial cell migration	0.0121161	2	2	5.75325e-06	6	1
GO:0001101	response to acid chemical	0.0079222	4	3	6.18423e-06	10	1
GO:0001935	endothelial cell proliferation	9.79107e-05	5	2	6.27132e-06	8	2
GO:1904646	cellular response to amyloid-beta	0.0076958	2	1	6.31819e-06	5	1
GO:0048708	astrocyte differentiation	2.23722e-06	5	5	6.53244e-06	6	4
GO:0098754	detoxification	0.0237028	2	3	6.54655e-06	7	1
GO:0060249	anatomical structure homeostasis	0.0143222	4	4	6.67809e-06	11	0
GO:0019932	second-messenger-mediated signaling	5.04371e-19	17	3	6.92125e-06	11	0
GO:0032637	interleukin-8 production	4.03872e-08	6	4	6.92125e-06	6	1
GO:0030225	macrophage differentiation	7.57223e-06	4	1	6.95526e-06	5	1
GO:0002705	positive regulation of leukocyte mediated immunity	8.72215e-10	8	3	7.12175e-06	7	3
GO:0006970	response to osmotic stress	0.000808377	3	3	7.36929e-06	6	2
GO:0006766	vitamin metabolic process	0.00518896	3	2	7.4469e-06	7	2
GO:0002449	lymphocyte mediated immunity	9.17355e-07	8	4	7.50498e-06	10	3
GO:0002922	positive regulation of humoral immune response	3.00084e-05	3	2	7.50498e-06	4	2
GO:1900409	positive regulation of cellular response to oxidative stress	0.00191615	2	2	7.50498e-06	4	2
GO:0002718	regulation of cytokine production involved in immune response	7.25551e-08	6	4	7.72481e-06	6	4
GO:0046889	positive regulation of lipid biosynthetic process	0.00163119	3	3	7.72481e-06	6	2
GO:0050886	endocrine process	0.0205817	2	2	7.72481e-06	6	0
GO:0002437	inflammatory response to antigenic stimulus	0.000342797	3	1	8.41896e-06	5	1
GO:0071675	regulation of mononuclear cell migration	2.47395e-09	6	1	8.41896e-06	5	0
GO:0008625	extrinsic apoptotic signaling pathway via death domain receptors	0.0201912	2	2	8.77879e-06	6	1
GO:0042446	hormone biosynthetic process	0.00171468	3	2	8.77879e-06	6	2
GO:0002460	adaptive immune response based on somatic recombination of immune receptors built from immunoglobulin superfamily domains	4.07825e-09	10	5	9.15072e-06	10	4
GO:0002700	regulation of production of molecular mediator of immune response	2.25735e-14	11	4	9.15072e-06	7	4
GO:0033135	regulation of peptidyl-serine phosphorylation	2.45627e-05	5	4	9.15072e-06	7	2
GO:0045766	positive regulation of angiogenesis	8.55385e-06	6	3	9.5435e-06	8	1
GO:0032102	negative regulation of response to external stimulus	0.00942016	4	2	1.00067e-05	10	1
GO:0050679	positive regulation of epithelial cell proliferation	0.0061879	3	1	1.02129e-05	8	1
GO:0030073	insulin secretion	0.01284	3	2	1.05316e-05	8	2
GO:0032409	regulation of transporter activity	0.024076	3	2	1.07003e-05	9	2
GO:1902884	positive regulation of response to oxidative stress	0.00227787	2	2	1.08694e-05	4	2
GO:0035094	response to nicotine	0.00942016	2	1	1.10247e-05	5	1
GO:0043523	regulation of neuron apoptotic process	0.00171454	4	2	1.14409e-05	8	2
GO:0002822	regulation of adaptive immune response based on somatic recombination of immune receptors built from immunoglobulin superfamily domains	1.62867e-09	8	3	1.16562e-05	7	3
GO:0051384	response to glucocorticoid	0.000519957	4	4	1.21736e-05	7	2
GO:0042063	gliogenesis	1.306e-08	9	6	1.26685e-05	9	5
GO:0050999	regulation of nitric-oxide synthase activity	0.00956171	2	4	1.328e-05	5	2
GO:0009410	response to xenobiotic stimulus	3.54059e-12	8	1	1.33364e-05	9	0
GO:0032388	positive regulation of intracellular transport	0.00183272	4	2	1.33915e-05	8	1
GO:0051092	positive regulation of NF-kappaB transcription factor activity	7.58016e-07	6	3	1.37264e-05	7	0
GO:0009620	response to fungus	0.00964898	2	1	1.44907e-05	5	1
GO:0045765	regulation of angiogenesis	1.43081e-06	8	4	1.45336e-05	10	0
GO:0042102	positive regulation of T cell proliferation	1.3653e-07	6	2	1.46079e-05	6	2
GO:0010001	glial cell differentiation	1.19888e-05	6	5	1.4657e-05	8	4
GO:0015711	organic anion transport	0.0432921	2	1	1.51796e-05	11	0
GO:0032675	regulation of interleukin-6 production	2.31845e-09	8	4	1.53943e-05	7	4
GO:0018105	peptidyl-serine phosphorylation	0.000641655	5	4	1.57854e-05	9	2
GO:0062013	positive regulation of small molecule metabolic process	0.000610253	4	4	1.59995e-05	7	2
GO:0002763	positive regulation of myeloid leukocyte differentiation	1.55142e-05	4	1	1.71116e-05	5	1
GO:0060191	regulation of lipase activity	0.00269824	3	1	1.71662e-05	6	0
GO:0097191	extrinsic apoptotic signaling pathway	3.9122e-08	8	3	1.7579e-05	8	2
GO:0001503	ossification	0.0465848	3	4	1.98739e-05	10	2
GO:0042119	neutrophil activation	9.05874e-05	7	1	2.01805e-05	11	0
GO:0032611	interleukin-1 beta production	0.000145708	4	2	2.01805e-05	6	2
GO:1903426	regulation of reactive oxygen species biosynthetic process	1.87527e-07	6	4	2.01805e-05	6	3
GO:0002673	regulation of acute inflammatory response	0.00764117	3	4	2.02045e-05	7	3
GO:0050901	leukocyte tethering or rolling	8.00026e-05	3	1	2.07718e-05	4	0
GO:1904018	positive regulation of vasculature development	1.55142e-05	6	3	2.086e-05	8	1
GO:0002819	regulation of adaptive immune response	3.46801e-09	8	3	2.086e-05	7	3
GO:0002367	cytokine production involved in immune response	1.16056e-10	8	4	2.10357e-05	6	4
GO:1903428	positive regulation of reactive oxygen species biosynthetic process	4.29405e-07	5	4	2.16538e-05	5	3
GO:0032414	positive regulation of ion transmembrane transporter activity	0.0264733	2	1	2.33272e-05	6	1
GO:0046822	regulation of nucleocytoplasmic transport	0.0264733	2	2	2.33272e-05	6	1
GO:2001237	negative regulation of extrinsic apoptotic signaling pathway	6.97835e-06	5	3	2.33272e-05	6	2
GO:0007204	positive regulation of cytosolic calcium ion concentration	2.7824e-23	18	0	2.53155e-05	9	0
GO:0010518	positive regulation of phospholipase activity	0.000782684	3	1	2.53155e-05	5	0
GO:0051402	neuron apoptotic process	0.00254769	4	2	2.67843e-05	8	2
GO:0046885	regulation of hormone biosynthetic process	8.10837e-05	3	2	2.74458e-05	4	2
GO:0050663	cytokine secretion	9.91737e-11	10	4	2.74901e-05	8	3
GO:0030099	myeloid cell differentiation	3.83909e-11	12	3	2.76074e-05	10	3
GO:0050806	positive regulation of synaptic transmission	0.0321345	2	4	2.76074e-05	7	2
GO:1905953	negative regulation of lipid localization	0.0126669	2	3	2.90716e-05	5	2
GO:0051896	regulation of protein kinase B signaling	0.000280639	5	2	3.06925e-05	8	1
GO:0010634	positive regulation of epithelial cell migration	0.0090025	3	3	3.0696e-05	7	1
GO:1901342	regulation of vasculature development	2.81998e-06	8	4	3.09739e-05	10	0
GO:1902932	positive regulation of alcohol biosynthetic process	8.95086e-05	3	2	3.12318e-05	4	2
GO:0042742	defense response to bacterium	2.04607e-06	7	4	3.20952e-05	9	1
GO:0048872	homeostasis of number of cells	9.89737e-05	5	2	3.22096e-05	8	0
GO:0043200	response to amino acid	0.0294039	2	2	3.58324e-05	6	1
GO:0051090	regulation of DNA-binding transcription factor activity	1.15317e-09	11	4	3.74823e-05	10	4
GO:0002688	regulation of leukocyte chemotaxis	4.55234e-16	11	2	3.74823e-05	6	0
GO:0006690	icosanoid metabolic process	2.46543e-06	4	2	3.74823e-05	6	0
GO:0002676	regulation of chronic inflammatory response	0.000518602	2	1	3.7496e-05	3	1
GO:0010950	positive regulation of endopeptidase activity	0.0348858	2	1	3.90153e-05	7	0
GO:0032612	interleukin-1 production	1.08549e-05	5	2	3.90153e-05	6	2
GO:0032963	collagen metabolic process	0.0302806	2	2	3.90153e-05	6	2
GO:0050804	modulation of chemical synaptic transmission	0.0273746	3	5	4.01838e-05	10	2
GO:0042759	long-chain fatty acid biosynthetic process	1.43708e-08	4	1	4.02958e-05	4	0
GO:0045940	positive regulation of steroid metabolic process	0.00010782	3	2	4.02958e-05	4	2
GO:0099177	regulation of trans-synaptic signaling	0.0274648	3	5	4.06205e-05	10	2
GO:1904062	regulation of cation transmembrane transport	0.00109491	5	2	4.14024e-05	9	2
GO:1901222	regulation of NIK/NF-kappaB signaling	1.17e-05	5	4	4.2412e-05	6	3
GO:0043123	positive regulation of I-kappaB kinase/NF-kappaB signaling	8.66973e-08	7	3	4.55964e-05	7	0
GO:0051091	positive regulation of DNA-binding transcription factor activity	9.09533e-12	11	4	4.76427e-05	8	4
GO:0008210	estrogen metabolic process	5.88157e-16	7	0	5.12182e-05	4	0
GO:1900745	positive regulation of p38MAPK cascade	0.00483669	2	1	5.12182e-05	4	1
GO:1905477	positive regulation of protein localization to membrane	0.00413994	3	2	5.29138e-05	6	1
GO:0006959	humoral immune response	2.70982e-09	10	5	5.58346e-05	9	0
GO:0051480	regulation of cytosolic calcium ion concentration	2.04073e-22	18	0	5.68523e-05	9	0
GO:0022898	regulation of transmembrane transporter activity	0.0215664	3	2	5.68523e-05	8	2
GO:0060759	regulation of response to cytokine stimulus	5.94351e-06	6	3	5.69371e-05	7	3
GO:0042531	positive regulation of tyrosine phosphorylation of STAT protein	4.95981e-10	7	2	5.69371e-05	5	2
GO:0014066	regulation of phosphatidylinositol 3-kinase signaling	0.00431426	3	2	5.70739e-05	6	1
GO:0051101	regulation of DNA binding	0.0336807	2	1	5.70739e-05	6	1
GO:0045471	response to ethanol	0.000307313	4	0	5.96444e-05	6	0
GO:0060193	positive regulation of lipase activity	0.00128659	3	1	6.01946e-05	5	0
GO:0045862	positive regulation of proteolysis	0.00929674	4	2	6.37149e-05	9	2
GO:0002683	negative regulation of immune system process	4.89043e-07	9	3	6.39239e-05	10	3
GO:0010595	positive regulation of endothelial cell migration	0.0235378	2	2	6.76111e-05	6	1
GO:0032677	regulation of interleukin-8 production	3.63288e-08	6	4	6.81483e-05	5	3
GO:0030198	extracellular matrix organization	0.00147499	5	3	7.01797e-05	9	3
GO:0010952	positive regulation of peptidase activity	0.0402461	2	1	7.01797e-05	7	0
GO:0032689	negative regulation of interferon-gamma production	0.000165157	3	1	7.04424e-05	4	1
GO:0032735	positive regulation of interleukin-12 production	0.000122275	3	1	7.04424e-05	4	0
GO:0050866	negative regulation of cell activation	0.00570414	3	1	7.41801e-05	7	0
GO:0010742	macrophage derived foam cell differentiation	0.00375277	2	1	7.80034e-05	4	1
GO:0090077	foam cell differentiation	0.00375277	2	1	7.80034e-05	4	1
GO:0006809	nitric oxide biosynthetic process	4.48502e-08	6	5	8.05612e-05	5	3
GO:0046683	response to organophosphorus	0.0246336	2	2	8.49291e-05	6	1
GO:0010827	regulation of glucose transmembrane transport	0.0174832	2	2	8.5467e-05	5	2
GO:0002440	production of molecular mediator of immune response	9.12077e-13	12	4	8.56241e-05	8	4
GO:0002863	positive regulation of inflammatory response to antigenic stimulus	0.00109818	2	1	8.62793e-05	3	0
GO:0045416	positive regulation of interleukin-8 biosynthetic process	0.00085504	2	2	8.62793e-05	3	2
GO:0050921	positive regulation of chemotaxis	3.62353e-17	12	1	8.74985e-05	6	0
GO:0043312	neutrophil degranulation	0.000672036	6	1	9.07707e-05	10	0
GO:0006631	fatty acid metabolic process	6.95131e-06	5	2	9.23578e-05	9	0
GO:0032350	regulation of hormone metabolic process	0.000204581	3	2	9.4352e-05	4	2
GO:0002283	neutrophil activation involved in immune response	0.000683281	6	1	9.48753e-05	10	0
GO:0071356	cellular response to tumor necrosis factor	1.32673e-08	9	2	9.48753e-05	8	2
GO:1901215	negative regulation of neuron death	0.00167095	4	1	9.48753e-05	7	1
GO:0050707	regulation of cytokine secretion	3.10959e-11	10	4	0.000100269	7	3
GO:0046209	nitric oxide metabolic process	1.33786e-09	7	5	0.000105599	5	3
GO:0042509	regulation of tyrosine phosphorylation of STAT protein	1.43383e-09	7	2	0.000110676	5	2
GO:1904064	positive regulation of cation transmembrane transport	3.1005e-05	5	1	0.000121089	6	0
GO:2001057	reactive nitrogen species metabolic process	1.6571e-09	7	5	0.000123069	5	3
GO:0002224	toll-like receptor signaling pathway	1.51561e-05	5	1	0.000129658	6	0
GO:0042542	response to hydrogen peroxide	0.0272859	2	1	0.000129658	6	0
GO:0007260	tyrosine phosphorylation of STAT protein	1.78663e-09	7	2	0.000129658	5	2
GO:0043524	negative regulation of neuron apoptotic process	0.0444568	2	1	0.000133448	6	0
GO:0014068	positive regulation of phosphatidylinositol 3-kinase signaling	0.00175736	3	1	0.000135115	5	1
GO:0014065	phosphatidylinositol 3-kinase signaling	0.00639724	3	2	0.000138137	6	1
GO:1900407	regulation of cellular response to oxidative stress	0.00180317	3	2	0.000142003	5	2
GO:1904035	regulation of epithelial cell apoptotic process	9.23463e-08	6	3	0.000142003	5	3
GO:0014074	response to purine-containing compound	0.027778	2	2	0.000142392	6	1
GO:0045429	positive regulation of nitric oxide biosynthetic process	1.20322e-07	5	4	0.000145215	4	3
GO:0046427	positive regulation of JAK-STAT cascade	9.22889e-13	9	2	0.000148855	5	2
GO:0019882	antigen processing and presentation	0.0150907	3	0	0.000151439	7	0
GO:0001890	placenta development	0.0287679	2	2	0.000156236	6	2
GO:0032651	regulation of interleukin-1 beta production	0.00191615	3	1	0.000156236	5	1
GO:0046688	response to copper ion	0.00798111	2	0	0.000156236	4	0
GO:0061756	leukocyte adhesion to vascular endothelial cell	0.000379472	3	1	0.000156236	4	0
GO:0070266	necroptotic process	0.00798111	2	2	0.000156236	4	2
GO:1904407	positive regulation of nitric oxide metabolic process	1.31811e-07	5	4	0.000156236	4	3
GO:0045410	positive regulation of interleukin-6 biosynthetic process	0.000952543	2	2	0.00015946	3	0
GO:0051770	positive regulation of nitric-oxide synthase biosynthetic process	1.20322e-07	4	2	0.00015946	3	2
GO:0090316	positive regulation of intracellular protein transport	0.00691238	3	2	0.000160722	6	1
GO:0045639	positive regulation of myeloid cell differentiation	3.8083e-06	5	1	0.000161412	5	1
GO:0001974	blood vessel remodeling	0.00882765	2	1	0.000168735	4	0
GO:1904894	positive regulation of STAT cascade	1.17535e-12	9	2	0.000169237	5	2
GO:2001236	regulation of extrinsic apoptotic signaling pathway	1.97099e-06	6	3	0.000171338	6	2
GO:0007259	JAK-STAT cascade	6.49293e-14	11	3	0.000176674	6	3
GO:0043535	regulation of blood vessel endothelial cell migration	0.0292445	2	2	0.000176674	6	1
GO:0036473	cell death in response to oxidative stress	0.0224139	2	1	0.000176674	5	1
GO:0032386	regulation of intracellular transport	0.0129866	4	2	0.000180409	9	1
GO:0043277	apoptotic cell clearance	0.00440687	2	1	0.000181541	4	0
GO:0043271	negative regulation of ion transport	0.0295591	2	3	0.000181803	6	1
GO:1901216	positive regulation of neuron death	4.42715e-06	5	2	0.000184685	5	2
GO:0001780	neutrophil homeostasis	0.00176801	2	1	0.000189588	3	0
GO:0034116	positive regulation of heterotypic cell-cell adhesion	1.88604e-05	3	2	0.000189588	3	2
GO:0002702	positive regulation of production of molecular mediator of immune response	1.48758e-12	9	3	0.0001926	5	3
GO:1903076	regulation of protein localization to plasma membrane	0.023326	2	2	0.0001926	5	1
GO:0043122	regulation of I-kappaB kinase/NF-kappaB signaling	3.64683e-08	8	3	0.000193752	7	0
GO:1900744	regulation of p38MAPK cascade	0.00884058	2	1	0.00019461	4	1
GO:0048608	reproductive structure development	0.0137661	4	3	0.000204745	9	0
GO:0030316	osteoclast differentiation	1.52531e-07	6	2	0.000210679	5	2
GO:1902882	regulation of response to oxidative stress	0.00227787	3	2	0.000210679	5	2
GO:0072604	interleukin-6 secretion	0.000382012	3	2	0.000210679	4	2
GO:0048732	gland development	0.0140433	4	2	0.0002142	9	1
GO:0061458	reproductive system development	0.0140433	4	3	0.0002142	9	0
GO:0006633	fatty acid biosynthetic process	9.46046e-06	4	2	0.000224085	6	0
GO:0032757	positive regulation of interleukin-8 production	9.03043e-06	4	3	0.000224133	4	0
GO:0097300	programmed necrotic cell death	0.00942016	2	2	0.000224133	4	2
GO:0097696	STAT cascade	1.17599e-13	11	3	0.000238586	6	3
GO:0002824	positive regulation of adaptive immune response based on somatic recombination of immune receptors built from immunoglobulin superfamily domains	1.80308e-07	6	3	0.000238804	5	3
GO:0010718	positive regulation of epithelial to mesenchymal transition	0.00956171	2	2	0.00024165	4	2
GO:1901568	fatty acid derivative metabolic process	9.82008e-06	4	2	0.000245449	6	0
GO:0150078	positive regulation of neuroinflammatory response	9.61112e-12	6	3	0.000262658	3	3
GO:0045637	regulation of myeloid cell differentiation	3.99158e-09	9	2	0.000268062	7	2
GO:0032652	regulation of interleukin-1 production	0.00015633	4	1	0.000271914	5	1
GO:0060401	cytosolic calcium ion transport	3.30097e-06	6	0	0.000273511	6	0
GO:0009822	alkaloid catabolic process	6.82082e-06	2	0	0.000273511	2	0
GO:0060557	positive regulation of vitamin D biosynthetic process	6.53979e-08	3	2	0.000273511	2	2
GO:0060559	positive regulation of calcidiol 1-monooxygenase activity	6.53979e-08	3	2	0.000273511	2	2
GO:0032731	positive regulation of interleukin-1 beta production	0.0004755	3	1	0.000274198	4	1
GO:0045088	regulation of innate immune response	0.000108767	6	1	0.000278792	9	0
GO:0030593	neutrophil chemotaxis	3.07955e-27	16	2	0.000278792	5	0
GO:0010469	regulation of signaling receptor activity	0.00925675	3	1	0.000289319	6	1
GO:0002708	positive regulation of lymphocyte mediated immunity	2.28784e-07	6	3	0.000290054	5	3
GO:0002821	positive regulation of adaptive immune response	2.28784e-07	6	3	0.000290054	5	3
GO:0038066	p38MAPK cascade	0.00991675	2	1	0.000292225	4	1
GO:0010631	epithelial cell migration	0.00851136	4	3	0.000296698	8	1
GO:0002544	chronic inflammatory response	3.00084e-05	3	1	0.000298427	3	1
GO:0045414	regulation of interleukin-8 biosynthetic process	0.00191615	2	2	0.000298427	3	2
GO:0060252	positive regulation of glial cell proliferation	3.00084e-05	3	3	0.000298427	3	3
GO:0042136	neurotransmitter biosynthetic process	2.3867e-07	6	5	0.000299952	5	3
GO:0030098	lymphocyte differentiation	1.26746e-05	7	1	0.000306223	8	1
GO:0032655	regulation of interleukin-12 production	1.55142e-05	4	1	0.000310488	4	1
GO:0090132	epithelium migration	0.0086654	4	3	0.000310643	8	1
GO:0032412	regulation of ion transmembrane transporter activity	0.0202831	3	2	0.000317778	7	2
GO:0001959	regulation of cytokine-mediated signaling pathway	0.000973717	4	2	0.000319365	6	2
GO:1904659	glucose transmembrane transport	0.0277713	2	2	0.000323133	5	2
GO:0002886	regulation of myeloid leukocyte mediated immunity	0.0105824	2	0	0.000328382	4	0
GO:0032613	interleukin-10 production	0.000351972	3	1	0.000328382	4	0
GO:0043030	regulation of macrophage activation	9.16153e-11	7	2	0.000328382	4	2
GO:0061098	positive regulation of protein tyrosine kinase activity	0.0112842	2	0	0.000328382	4	0
GO:0051099	positive regulation of binding	0.00956171	3	1	0.000335517	6	1
GO:0042228	interleukin-8 biosynthetic process	0.00209531	2	2	0.000337024	3	2
GO:0042535	positive regulation of tumor necrosis factor biosynthetic process	0.00209531	2	1	0.000337024	3	1
GO:0051767	nitric-oxide synthase biosynthetic process	3.6163e-07	4	2	0.000337024	3	2
GO:0051769	regulation of nitric-oxide synthase biosynthetic process	3.6163e-07	4	2	0.000337024	3	2
GO:1902993	positive regulation of amyloid precursor protein catabolic process	0.00209531	2	1	0.000337024	3	1
GO:0090130	tissue migration	0.00906833	4	3	0.000339019	8	1
GO:0043254	regulation of protein complex assembly	3.97861e-08	10	2	0.00033908	9	2
GO:0043534	blood vessel endothelial cell migration	0.035582	2	2	0.000340476	6	1
GO:0071466	cellular response to xenobiotic stimulus	1.47586e-13	8	1	0.000340476	6	0
GO:0033559	unsaturated fatty acid metabolic process	2.22419e-06	4	2	0.000342504	5	0
GO:0031331	positive regulation of cellular catabolic process	0.00015633	6	3	0.000342899	8	3
GO:1903078	positive regulation of protein localization to plasma membrane	0.0109148	2	2	0.00034356	4	1
GO:0048015	phosphatidylinositol-mediated signaling	0.00956171	3	2	0.000348872	6	1
GO:1904019	epithelial cell apoptotic process	9.74068e-09	7	3	0.000354769	5	3
GO:0038061	NIK/NF-kappaB signaling	8.11012e-05	5	4	0.000367928	6	3
GO:0001938	positive regulation of endothelial cell proliferation	0.00330193	3	0	0.000367928	5	0
GO:0008645	hexose transmembrane transport	0.029015	2	2	0.000367928	5	2
GO:0007249	I-kappaB kinase/NF-kappaB signaling	4.03872e-08	8	3	0.000375095	7	0
GO:0048017	inositol lipid-mediated signaling	0.00989024	3	2	0.00037738	6	1
GO:0002438	acute inflammatory response to antigenic stimulus	4.92296e-05	3	0	0.000379165	3	0
GO:0010829	negative regulation of glucose transmembrane transport	0.00227787	2	2	0.000379165	3	2
GO:0010893	positive regulation of steroid biosynthetic process	4.01398e-05	3	2	0.000379165	3	2
GO:0015749	monosaccharide transmembrane transport	0.0298527	2	2	0.000394668	5	2
GO:1905475	regulation of protein localization to membrane	0.010242	3	2	0.000406338	6	1
GO:0046660	female sex differentiation	0.0302806	2	1	0.000407086	5	0
GO:1904375	regulation of protein localization to cell periphery	0.0302806	2	2	0.000407086	5	1
GO:0032732	positive regulation of interleukin-1 production	0.000655971	3	1	0.000407086	4	1
GO:0043388	positive regulation of DNA binding	0.011919	2	1	0.000407086	4	1
GO:0034219	carbohydrate transmembrane transport	0.0307335	2	2	0.000423417	5	2
GO:1990266	neutrophil migration	2.37999e-26	16	2	0.000455729	5	0
GO:0045089	positive regulation of innate immune response	0.000442731	5	1	0.000475411	8	0
GO:0046136	positive regulation of vitamin metabolic process	2.14874e-07	3	2	0.000481561	2	2
GO:0070265	necrotic cell death	0.01284	2	2	0.000485015	4	2
GO:0002637	regulation of immunoglobulin production	3.79436e-12	8	2	0.000514891	4	2
GO:1904377	positive regulation of protein localization to cell periphery	0.01284	2	2	0.000514891	4	1
GO:0002221	pattern recognition receptor signaling pathway	4.11937e-05	5	1	0.000525426	6	0
GO:0051928	positive regulation of calcium ion transport	1.68069e-08	7	1	0.000544385	5	0
GO:0071621	granulocyte chemotaxis	4.33925e-26	16	2	0.000544385	5	0
GO:0045670	regulation of osteoclast differentiation	1.58157e-08	6	2	0.000544385	4	2
GO:0002407	dendritic cell chemotaxis	4.55234e-16	8	0	0.000546585	3	0
GO:0002861	regulation of inflammatory response to antigenic stimulus	0.00287486	2	1	0.000546585	3	1
GO:0051209	release of sequestered calcium ion into cytosol	5.82687e-07	6	0	0.000562642	5	0
GO:0010632	regulation of epithelial cell migration	0.00491426	4	3	0.000578663	7	1
GO:0051283	negative regulation of sequestering of calcium ion	6.33582e-07	6	0	0.000605018	5	0
GO:0045428	regulation of nitric oxide biosynthetic process	1.87268e-08	6	4	0.000607661	4	3
GO:0002719	negative regulation of cytokine production involved in immune response	5.39315e-05	3	1	0.000613014	3	0
GO:0034763	negative regulation of transmembrane transport	0.00465617	3	3	0.000645883	5	3
GO:0051282	regulation of sequestering of calcium ion	6.87938e-07	6	0	0.000645883	5	0
GO:0002758	innate immune response-activating signal transduction	0.000208816	5	1	0.00066284	7	0
GO:0034114	regulation of heterotypic cell-cell adhesion	7.31386e-05	3	2	0.000686028	3	2
GO:0051208	sequestering of calcium ion	7.80901e-07	6	0	0.000715042	5	0
GO:0045598	regulation of fat cell differentiation	0.0366039	2	3	0.000739989	5	2
GO:1903531	negative regulation of secretion by cell	0.0017396	4	2	0.000742105	6	2
GO:0002709	regulation of T cell mediated immunity	3.93554e-05	4	2	0.000747758	4	2
GO:0034121	regulation of toll-like receptor signaling pathway	2.70661e-05	4	1	0.000747758	4	0
GO:0051966	regulation of synaptic transmission, glutamatergic	0.0101616	2	4	0.000747758	4	2
GO:2001259	positive regulation of cation channel activity	0.0151708	2	1	0.000747758	4	1
GO:0036336	dendritic cell migration	1.32279e-15	8	0	0.000758521	3	0
GO:0009895	negative regulation of catabolic process	0.00197072	4	3	0.000794218	7	1
GO:0042113	B cell activation	5.9254e-06	7	2	0.00082419	7	2
GO:0045408	regulation of interleukin-6 biosynthetic process	0.00262715	2	2	0.00083154	3	0
GO:0043393	regulation of protein binding	0.0139835	3	1	0.000840015	6	1
GO:0046425	regulation of JAK-STAT cascade	8.27085e-13	10	2	0.000853409	5	2
GO:0019722	calcium-mediated signaling	9.99224e-15	12	2	0.000856406	6	0
GO:0031100	animal organ regeneration	0.0109036	2	1	0.000856406	4	1
GO:1903524	positive regulation of blood circulation	0.0109036	2	2	0.000856406	4	2
GO:0070588	calcium ion transmembrane transport	8.00026e-05	6	0	0.000892783	7	0
GO:0014015	positive regulation of gliogenesis	1.47946e-06	5	3	0.000897823	4	3
GO:0009896	positive regulation of catabolic process	0.000341433	6	3	0.00089935	8	3
GO:0050715	positive regulation of cytokine secretion	9.12077e-13	10	3	0.000903014	5	3
GO:0042226	interleukin-6 biosynthetic process	0.00273417	2	2	0.000909423	3	0
GO:0097553	calcium ion transmembrane import into cytosol	1.12154e-06	6	0	0.000929863	5	0
GO:1903201	regulation of oxidative stress-induced cell death	0.0163264	2	1	0.000936504	4	1
GO:0002218	activation of innate immune response	0.000250369	5	1	0.000951276	7	0
GO:0009411	response to UV	0.0262005	2	2	0.000953276	5	2
GO:0097530	granulocyte migration	3.9687e-25	16	2	0.000953276	5	0
GO:0033157	regulation of intracellular protein transport	0.0152586	3	2	0.000991074	6	1
GO:0010743	regulation of macrophage derived foam cell differentiation	0.00431426	2	1	0.000991074	3	0
GO:0097421	liver regeneration	0.00289457	2	1	0.000991074	3	1
GO:0006606	protein import into nucleus	0.0267879	2	1	0.00100962	5	1
GO:0051054	positive regulation of DNA metabolic process	0.0157492	3	2	0.00105922	6	1
GO:0002885	positive regulation of hypersensitivity	0.000312666	2	0	0.00106629	2	0
GO:0016098	monoterpenoid metabolic process	2.95316e-05	2	0	0.00106629	2	0
GO:0010594	regulation of endothelial cell migration	0.0483776	2	2	0.0010684	6	1
GO:0002888	positive regulation of myeloid leukocyte mediated immunity	0.00457961	2	0	0.00106922	3	0
GO:0007202	activation of phospholipase C activity	0.00303515	2	1	0.00106922	3	1
GO:1904892	regulation of STAT cascade	1.28494e-12	10	2	0.00108666	5	2
GO:0002262	myeloid cell homeostasis	0.000237755	4	1	0.0011172	5	0
GO:0071236	cellular response to antibiotic	0.00628302	3	1	0.0011172	5	1
GO:0008643	carbohydrate transport	0.0431031	2	2	0.00115143	5	2
GO:0045907	positive regulation of vasoconstriction	0.00318836	2	2	0.00115486	3	2
GO:0051968	positive regulation of synaptic transmission, glutamatergic	0.00318836	2	3	0.00115486	3	2
GO:2000778	positive regulation of interleukin-6 secretion	0.000129419	3	2	0.00115486	3	2
GO:0008277	regulation of G protein-coupled receptor signaling pathway	0.0453449	2	0	0.00116919	5	0
GO:0071774	response to fibroblast growth factor	0.0440705	2	1	0.0012029	5	1
GO:0009314	response to radiation	0.00312892	5	2	0.0012373	8	0
GO:1903169	regulation of calcium ion transmembrane transport	0.00694072	3	0	0.0012373	5	0
GO:0051279	regulation of release of sequestered calcium ion into cytosol	0.00176801	3	0	0.00123847	4	0
GO:0030258	lipid modification	7.68855e-07	5	0	0.00126412	6	0
GO:0051048	negative regulation of secretion	0.00251822	4	2	0.00126412	6	2
GO:0000187	activation of MAPK activity	0.000597471	4	3	0.00126412	5	3
GO:0034250	positive regulation of cellular amide metabolic process	0.00691238	3	2	0.00129973	5	2
GO:0042133	neurotransmitter metabolic process	7.42412e-08	7	5	0.00129973	5	3
GO:0030217	T cell differentiation	1.95971e-05	6	1	0.00131505	6	1
GO:0010507	negative regulation of autophagy	0.0134238	2	0	0.00133935	4	0
GO:0043154	negative regulation of cysteine-type endopeptidase activity involved in apoptotic process	0.0193656	2	2	0.00133935	4	1
GO:0032660	regulation of interleukin-17 production	2.89358e-06	4	2	0.00134146	3	2
GO:0042533	tumor necrosis factor biosynthetic process	2.89358e-06	4	1	0.00134146	3	1
GO:0042534	regulation of tumor necrosis factor biosynthetic process	2.89358e-06	4	1	0.00134146	3	1
GO:1904705	regulation of vascular smooth muscle cell proliferation	0.00167123	3	2	0.0013824	4	2
GO:1990874	vascular smooth muscle cell proliferation	0.00167123	3	2	0.0013824	4	2
GO:0030856	regulation of epithelial cell differentiation	2.03893e-06	6	3	0.00138569	5	3
GO:0002933	lipid hydroxylation	2.13714e-14	5	0	0.00138569	2	0
GO:0009820	alkaloid metabolic process	3.99991e-05	2	0	0.00138569	2	0
GO:2000669	negative regulation of dendritic cell apoptotic process	5.11655e-09	4	0	0.00138569	2	0
GO:0001667	ameboidal-type cell migration	0.0162497	4	3	0.00142918	8	1
GO:0001776	leukocyte homeostasis	0.0211136	2	1	0.00142918	4	0
GO:0002701	negative regulation of production of molecular mediator of immune response	0.000122275	3	1	0.00142918	3	0
GO:0060251	regulation of glial cell proliferation	0.000165157	3	3	0.00142918	3	3
GO:1902991	regulation of amyloid precursor protein catabolic process	0.00561838	2	1	0.00142918	3	1
GO:0060402	calcium ion transport into cytosol	2.15521e-06	6	0	0.00145334	5	0
GO:0002690	positive regulation of leukocyte chemotaxis	2.46176e-17	11	1	0.00148058	4	0
GO:0045921	positive regulation of exocytosis	0.00180317	3	0	0.00153909	4	0
GO:0061097	regulation of protein tyrosine kinase activity	0.0219526	2	0	0.00153909	4	0
GO:1903725	regulation of phospholipid metabolic process	0.000103461	4	0	0.00153909	4	0
GO:0045931	positive regulation of mitotic cell cycle	0.049037	2	2	0.0016477	5	1
GO:0051170	import into nucleus	0.0311031	2	1	0.0016477	5	1
GO:0002714	positive regulation of B cell mediated immunity	0.000189092	3	1	0.0016477	3	1
GO:0002891	positive regulation of immunoglobulin mediated immune response	0.000189092	3	1	0.0016477	3	1
GO:2000273	positive regulation of signaling receptor activity	0.0059599	2	1	0.0016477	3	1
GO:0010717	regulation of epithelial to mesenchymal transition	0.0215664	2	2	0.00164844	4	2
GO:0035821	modification of morphology or physiology of other organism	0.00823533	3	0	0.00168337	5	0
GO:0032620	interleukin-17 production	4.42253e-06	4	2	0.00174604	3	2
GO:0048246	macrophage chemotaxis	0.000253741	3	1	0.00174604	3	0
GO:0002866	positive regulation of acute inflammatory response to antigenic stimulus	0.000546521	2	0	0.00174604	2	0
GO:0002883	regulation of hypersensitivity	0.000546521	2	0	0.00174604	2	0
GO:0009698	phenylpropanoid metabolic process	5.00855e-05	2	0	0.00174604	2	0
GO:0009804	coumarin metabolic process	5.00855e-05	2	0	0.00174604	2	0
GO:0032627	interleukin-23 production	8.45235e-09	4	1	0.00174604	2	1
GO:0032667	regulation of interleukin-23 production	8.45235e-09	4	1	0.00174604	2	1
GO:0045833	negative regulation of lipid metabolic process	0.0220475	2	2	0.00175195	4	2
GO:2000117	negative regulation of cysteine-type endopeptidase activity	0.0220475	2	2	0.00175195	4	1
GO:0035249	synaptic transmission, glutamatergic	0.0153746	2	4	0.00182127	4	2
GO:0001906	cell killing	1.31811e-07	7	0	0.00183322	5	0
GO:0050728	negative regulation of inflammatory response	0.00880728	3	0	0.00187482	5	0
GO:0015850	organic hydroxy compound transport	0.0208524	3	0	0.00191393	6	0
GO:0008585	female gonad development	0.0237378	2	1	0.00202843	4	0
GO:0097327	response to antineoplastic agent	0.0160846	2	1	0.00202843	4	1
GO:0031334	positive regulation of protein complex assembly	6.85889e-09	9	2	0.00213487	6	2
GO:0042572	retinol metabolic process	0.00116951	2	0	0.00213487	3	0
GO:0002695	negative regulation of leukocyte activation	0.00443306	3	0	0.00216303	5	0
GO:0002524	hypersensitivity	0.000661136	2	0	0.00216438	2	0
GO:2000501	regulation of natural killer cell chemotaxis	3.53578e-06	3	1	0.00216438	2	1
GO:0002639	positive regulation of immunoglobulin production	1.42621e-09	6	1	0.00226394	3	1
GO:0032868	response to insulin	0.00394505	4	1	0.002274	6	1
GO:2001257	regulation of cation channel activity	0.00956171	3	2	0.00230762	5	2
GO:0071347	cellular response to interleukin-1	7.10863e-15	12	3	0.00236448	5	3
GO:0046545	development of primary female sexual characteristics	0.0252616	2	1	0.00239676	4	0
GO:0097006	regulation of plasma lipoprotein particle levels	0.0171902	2	0	0.00239676	4	0
GO:0010863	positive regulation of phospholipase C activity	0.00500011	2	1	0.00239964	3	1
GO:0042088	T-helper 1 type immune response	6.96868e-06	4	2	0.00239964	3	2
GO:0010522	regulation of calcium ion transport into cytosol	0.00291107	3	0	0.00246788	4	0
GO:0042987	amyloid precursor protein catabolic process	0.00798111	2	1	0.00255387	3	1
GO:0044060	regulation of endocrine process	0.00851133	2	1	0.00255387	3	0
GO:0071887	leukocyte apoptotic process	2.27173e-07	6	1	0.00260226	4	0
GO:0097048	dendritic cell apoptotic process	2.36909e-08	4	0	0.00260226	2	0
GO:0097278	complement-dependent cytotoxicity	0.000623695	2	0	0.00260226	2	0
GO:2000668	regulation of dendritic cell apoptotic process	2.36909e-08	4	0	0.00260226	2	0
GO:1900274	regulation of phospholipase C activity	0.00525447	2	1	0.00267747	3	1
GO:0002456	T cell mediated immunity	2.3867e-07	6	2	0.00278039	4	2
GO:0033628	regulation of cell adhesion mediated by integrin	0.00914047	2	0	0.00283152	3	0
GO:0043300	regulation of leukocyte degranulation	0.00858093	2	0	0.00283152	3	0
GO:0050706	regulation of interleukin-1 beta secretion	0.00858093	2	1	0.00283152	3	1
GO:0007162	negative regulation of cell adhesion	0.00481218	4	0	0.00298779	6	0
GO:0050435	amyloid-beta metabolic process	0.00884058	2	1	0.00299678	3	1
GO:0060986	endocrine hormone secretion	0.00934711	2	1	0.00299678	3	0
GO:2000107	negative regulation of leukocyte apoptotic process	2.70982e-09	6	0	0.00299678	3	0
GO:0001676	long-chain fatty acid metabolic process	1.83493e-08	5	1	0.0030441	4	0
GO:0035747	natural killer cell chemotaxis	6.46424e-06	3	1	0.0030906	2	1
GO:0046886	positive regulation of hormone biosynthetic process	6.46424e-06	3	2	0.0030906	2	2
GO:0016101	diterpenoid metabolic process	1.14618e-10	6	1	0.00312633	4	0
GO:1903727	positive regulation of phospholipid metabolic process	1.15633e-05	4	0	0.00314338	3	0
GO:0050890	cognition	0.0263739	3	3	0.00331514	6	1
GO:0051817	modification of morphology or physiology of other organism involved in symbiotic interaction	0.00364569	3	0	0.00331806	4	0
GO:0002686	negative regulation of leukocyte migration	0.00942016	2	1	0.00331806	3	1
GO:1904707	positive regulation of vascular smooth muscle cell proliferation	0.000405579	3	2	0.00331806	3	2
GO:0014009	glial cell proliferation	1.19655e-05	4	3	0.0035055	3	3
GO:0017038	protein import	0.040616	2	1	0.00353512	5	1
GO:0034341	response to interferon-gamma	2.01624e-11	10	2	0.00353512	5	2
GO:0002712	regulation of B cell mediated immunity	1.27843e-05	4	1	0.00365619	3	1
GO:0002889	regulation of immunoglobulin mediated immune response	1.27843e-05	4	1	0.00365619	3	1
GO:0019369	arachidonic acid metabolic process	1.06639e-07	4	1	0.00365619	3	0
GO:0045599	negative regulation of fat cell differentiation	0.00956171	2	2	0.00365619	3	2
GO:0097366	response to bronchodilator	0.0107598	2	0	0.00365619	3	0
GO:0032653	regulation of interleukin-10 production	0.000306926	3	1	0.00386576	3	0
GO:0050702	interleukin-1 beta secretion	0.0066945	2	1	0.00406131	3	0
GO:0050704	regulation of interleukin-1 secretion	0.00991675	2	1	0.00406131	3	1
GO:1905517	macrophage migration	1.6861e-05	4	1	0.00406131	3	0
GO:0006721	terpenoid metabolic process	1.71112e-12	7	1	0.00414155	4	0
GO:0022612	gland morphogenesis	0.0320581	2	2	0.00414155	4	1
GO:0002864	regulation of acute inflammatory response to antigenic stimulus	0.00124282	2	0	0.00414155	2	0
GO:1901550	regulation of endothelial cell development	1.05127e-05	3	2	0.00414155	2	2
GO:1903140	regulation of establishment of endothelial barrier	1.05127e-05	3	2	0.00414155	2	2
GO:0002720	positive regulation of cytokine production involved in immune response	1.55142e-05	4	3	0.00422711	3	3
GO:0050994	regulation of lipid catabolic process	0.010242	2	2	0.00422711	3	2
GO:0051701	interaction with host	0.00168971	4	1	0.00424776	5	0
GO:0043551	regulation of phosphatidylinositol 3-kinase activity	1.94286e-05	4	0	0.00443639	3	0
GO:0046456	icosanoid biosynthetic process	0.00201138	2	2	0.00443639	3	0
GO:0014013	regulation of gliogenesis	1.51747e-05	5	3	0.00460742	4	3
GO:0031295	T cell costimulation	0.000683281	3	0	0.00466562	3	0
GO:0031294	lymphocyte costimulation	0.000716794	3	0	0.00487204	3	0
GO:0060760	positive regulation of response to cytokine stimulus	0.0112506	2	1	0.00487204	3	1
GO:0017157	regulation of exocytosis	0.0139835	3	0	0.00494318	5	0
GO:0016064	immunoglobulin mediated immune response	0.000690875	4	2	0.00503979	5	1
GO:0010506	regulation of autophagy	0.0316976	3	0	0.00518075	6	0
GO:0019058	viral life cycle	9.62713e-05	6	3	0.00525229	6	2
GO:0034754	cellular hormone metabolic process	2.46113e-12	7	0	0.00525229	4	0
GO:0019724	B cell mediated immunity	0.000720505	4	2	0.00532699	5	1
GO:0033619	membrane protein proteolysis	2.16128e-05	4	2	0.00533057	3	2
GO:2000351	regulation of endothelial cell apoptotic process	5.02704e-07	5	2	0.00533057	3	2
GO:0030730	sequestering of triglyceride	0.00128926	2	2	0.00534984	2	2
GO:0032352	positive regulation of hormone metabolic process	1.55142e-05	3	2	0.00534984	2	2
GO:0051044	positive regulation of membrane protein ectodomain proteolysis	1.55142e-05	3	2	0.00534984	2	2
GO:0033013	tetrapyrrole metabolic process	0.00233956	2	0	0.00553529	3	0
GO:0034113	heterotypic cell-cell adhesion	2.42607e-05	4	2	0.00577762	3	2
GO:0050701	interleukin-1 secretion	0.00853576	2	1	0.00577762	3	0
GO:0002920	regulation of humoral immune response	0.00518896	3	2	0.00591101	4	2
GO:0048565	digestive tract development	0.0375953	2	2	0.00591101	4	1
GO:0046394	carboxylic acid biosynthetic process	0.000408852	4	2	0.00595148	7	0
GO:1900451	positive regulation of glutamate receptor signaling pathway	0.00144554	2	1	0.00595148	2	1
GO:1902004	positive regulation of amyloid-beta formation	0.00144554	2	1	0.00595148	2	1
GO:0001889	liver development	0.00768489	2	1	0.00597463	4	0
GO:0016053	organic acid biosynthetic process	0.000408852	4	2	0.00600279	7	0
GO:0042982	amyloid precursor protein metabolic process	0.01284	2	1	0.00620668	3	1
GO:0072330	monocarboxylic acid biosynthetic process	0.000140935	4	2	0.00631122	6	0
GO:0061008	hepaticobiliary system development	0.00790664	2	1	0.0064388	4	0
GO:0043550	regulation of lipid kinase activity	3.27667e-05	4	0	0.00645737	3	0
GO:1903672	positive regulation of sprouting angiogenesis	0.00884927	2	1	0.00645737	3	1
GO:0071453	cellular response to oxygen levels	0.0499417	2	1	0.00653468	5	1
GO:0006720	isoprenoid metabolic process	3.54059e-12	7	1	0.00656701	4	0
GO:0032740	positive regulation of interleukin-17 production	0.00161917	2	1	0.00658196	2	1
GO:1904996	positive regulation of leukocyte adhesion to vascular endothelial cell	0.00161917	2	1	0.00658196	2	1
GO:0032729	positive regulation of interferon-gamma production	3.00084e-05	4	3	0.00664353	3	3
GO:0051187	cofactor catabolic process	0.00895483	2	0	0.00664353	3	0
GO:0072577	endothelial cell apoptotic process	1.72824e-08	6	2	0.00664353	3	2
GO:0001837	epithelial to mesenchymal transition	0.040117	2	2	0.00664613	4	2
GO:0042737	drug catabolic process	6.17837e-08	5	0	0.00664613	4	0
GO:0051926	negative regulation of calcium ion transport	0.00916038	2	2	0.00690245	3	1
GO:0050871	positive regulation of B cell activation	1.22334e-06	6	2	0.00696684	4	2
GO:0031348	negative regulation of defense response	0.0169329	3	0	0.00700628	5	0
GO:0030879	mammary gland development	0.0411309	2	0	0.00710753	4	0
GO:0031056	regulation of histone modification	0.0411309	2	1	0.00710753	4	1
GO:0044344	cellular response to fibroblast growth factor stimulus	0.0411309	2	1	0.00710753	4	1
GO:0106106	cold-induced thermogenesis	2.78011e-05	5	1	0.00710753	4	1
GO:0120161	regulation of cold-induced thermogenesis	2.78011e-05	5	1	0.00710753	4	1
GO:0001505	regulation of neurotransmitter levels	1.27843e-05	7	5	0.00715829	6	3
GO:0051023	regulation of immunoglobulin secretion	2.3686e-07	4	2	0.00720905	2	2
GO:0090026	positive regulation of monocyte chemotaxis	1.94302e-09	5	0	0.00720905	2	0
GO:0033627	cell adhesion mediated by integrin	0.0149114	2	0	0.00739472	3	0
GO:0050918	positive chemotaxis	1.05587e-06	5	0	0.00739472	3	0
GO:0051250	negative regulation of lymphocyte activation	0.0167124	2	0	0.00757411	4	0
GO:0055123	digestive system development	0.0425907	2	2	0.00757411	4	1
GO:0010212	response to ionizing radiation	0.000530504	4	0	0.00775737	4	0
GO:0002792	negative regulation of peptide secretion	0.000543463	4	2	0.0079133	4	2
GO:0002726	positive regulation of T cell cytokine production	3.00084e-05	3	2	0.0079133	2	2
GO:0032700	negative regulation of interleukin-17 production	0.00191615	2	1	0.0079133	2	1
GO:0070989	oxidative demethylation	3.54059e-12	5	0	0.0079133	2	0
GO:0071731	response to nitric oxide	0.00233271	2	0	0.0079133	2	0
GO:0070988	demethylation	8.83551e-12	6	0	0.00792475	3	0
GO:0045861	negative regulation of proteolysis	0.0391349	3	2	0.00792583	6	1
GO:0002532	production of molecular mediator involved in inflammatory response	0.0106737	2	1	0.00852665	3	0
GO:1990845	adaptive thermogenesis	3.83209e-05	5	1	0.00897574	4	1
GO:0043507	positive regulation of JUN kinase activity	0.000616718	3	1	0.00915292	3	0
GO:0032682	negative regulation of chemokine production	0.00227787	2	1	0.00943092	2	1
GO:0035743	CD4-positive, alpha-beta T cell cytokine production	4.39888e-07	4	2	0.00943092	2	2
GO:0048245	eosinophil chemotaxis	3.79026e-09	5	1	0.00943092	2	1
GO:0006925	inflammatory cell apoptotic process	0.00291107	2	1	0.010258	2	0
GO:0032727	positive regulation of interferon-alpha production	3.97615e-05	3	1	0.010258	2	0
GO:0048305	immunoglobulin secretion	5.24645e-07	4	2	0.010258	2	2
GO:0034123	positive regulation of toll-like receptor signaling pathway	4.33662e-05	3	0	0.01112	2	0
GO:0050995	negative regulation of lipid catabolic process	0.00265879	2	2	0.01112	2	2
GO:0051043	regulation of membrane protein ectodomain proteolysis	6.29865e-07	4	2	0.01112	2	2
GO:2000637	positive regulation of gene silencing by miRNA	0.00189005	2	1	0.01112	2	1
GO:0040013	negative regulation of locomotion	0.0464816	3	1	0.0116823	6	1
GO:0045619	regulation of lymphocyte differentiation	5.75607e-05	5	0	0.0117204	4	0
GO:2000106	regulation of leukocyte apoptotic process	6.29543e-08	6	0	0.0117204	3	0
GO:0042738	exogenous drug catabolic process	5.90901e-09	4	0	0.0117204	2	0
GO:0043302	positive regulation of leukocyte degranulation	0.00287486	2	0	0.0117204	2	0
GO:0060148	positive regulation of posttranscriptional gene silencing	0.00200988	2	1	0.0117204	2	1
GO:0014910	regulation of smooth muscle cell migration	0.0205817	2	0	0.0117627	3	0
GO:0030324	lung development	0.00912918	3	3	0.0119279	4	1
GO:0045662	negative regulation of myoblast differentiation	8.87771e-07	4	1	0.0119902	2	1
GO:0045672	positive regulation of osteoclast differentiation	6.58489e-05	3	1	0.0119902	2	1
GO:0072677	eosinophil migration	9.03963e-09	5	1	0.0119902	2	1
GO:0090025	regulation of monocyte chemotaxis	9.42884e-09	5	0	0.0119902	2	0
GO:0034308	primary alcohol metabolic process	0.00412296	2	0	0.0120349	3	0
GO:0030101	natural killer cell activation	0.0201912	2	0	0.0124174	3	0
GO:0021700	developmental maturation	0.00455186	4	0	0.0124878	5	0
GO:0009408	response to heat	0.0341947	2	2	0.0127794	4	1
GO:0030323	respiratory tube development	0.00955024	3	3	0.0127794	4	1
GO:0010758	regulation of macrophage chemotaxis	0.00389979	2	0	0.0128049	2	0
GO:1900120	regulation of receptor binding	0.00332629	2	1	0.0128049	2	1
GO:1903203	regulation of oxidative stress-induced neuron death	0.00332629	2	1	0.0128049	2	1
GO:0043506	regulation of JUN kinase activity	0.000937118	3	1	0.0130887	3	0
GO:0050829	defense response to Gram-negative bacterium	0.0209737	2	2	0.0130887	3	2
GO:0070098	chemokine-mediated signaling pathway	9.23898e-47	23	1	0.0130887	3	0
GO:0071346	cellular response to interferon-gamma	8.85131e-12	10	2	0.0136136	4	2
GO:0036475	neuron death in response to oxidative stress	0.00357767	2	1	0.0136136	2	1
GO:0043032	positive regulation of macrophage activation	1.32035e-08	5	1	0.0136136	2	1
GO:0045671	negative regulation of osteoclast differentiation	8.10837e-05	3	1	0.0136136	2	1
GO:1901623	regulation of lymphocyte chemotaxis	1.19108e-06	4	1	0.0136136	2	1
GO:0002285	lymphocyte activation involved in immune response	2.63061e-10	9	2	0.0137949	4	2
GO:0022408	negative regulation of cell-cell adhesion	0.00477828	3	0	0.0137949	4	0
GO:0014909	smooth muscle cell migration	0.0231686	2	0	0.0141645	3	0
GO:0050768	negative regulation of neurogenesis	0.00512983	4	3	0.014261	5	3
GO:0001773	myeloid dendritic cell activation	8.95086e-05	3	0	0.0144236	2	0
GO:0002691	regulation of cellular extravasation	0.00010899	3	0	0.0144236	2	0
GO:0032647	regulation of interferon-alpha production	7.26776e-05	3	1	0.0144236	2	0
GO:0032770	positive regulation of monooxygenase activity	8.95086e-05	3	2	0.0144236	2	2
GO:1902003	regulation of amyloid-beta formation	0.0038138	2	1	0.0144236	2	1
GO:1904994	regulation of leukocyte adhesion to vascular endothelial cell	0.00010899	3	1	0.0144236	2	0
GO:0050864	regulation of B cell activation	2.22775e-07	7	2	0.0144467	4	2
GO:0035710	CD4-positive, alpha-beta T cell activation	0.000104706	4	1	0.0144467	3	1
GO:0032092	positive regulation of protein binding	0.0224139	2	1	0.014855	3	1
GO:0051052	regulation of DNA metabolic process	0.00516919	4	2	0.0151036	6	1
GO:0007263	nitric oxide mediated signal transduction	0.00455186	2	2	0.0152675	2	0
GO:0035666	TRIF-dependent toll-like receptor signaling pathway	0.00273417	2	1	0.0152675	2	0
GO:0070102	interleukin-6-mediated signaling pathway	0.00273417	2	1	0.0152675	2	0
GO:0072606	interleukin-8 secretion	0.00273417	2	1	0.0152675	2	1
GO:0042100	B cell proliferation	1.3653e-07	6	1	0.015595	3	1
GO:0051952	regulation of amine transport	0.0241027	2	0	0.015595	3	0
GO:0032607	interferon-alpha production	8.4463e-05	3	1	0.0162084	2	0
GO:0120162	positive regulation of cold-induced thermogenesis	0.000126126	4	0	0.0164008	3	0
GO:1990868	response to chemokine	3.97111e-46	23	1	0.0164008	3	0
GO:1990869	cellular response to chemokine	3.97111e-46	23	1	0.0164008	3	0
GO:0043112	receptor metabolic process	9.98859e-05	5	1	0.0164177	4	1
GO:0002377	immunoglobulin production	1.33452e-08	8	2	0.0167067	4	2
GO:0031341	regulation of cell killing	1.60429e-07	6	0	0.0168365	3	0
GO:0002724	regulation of T cell cytokine production	0.000118018	3	2	0.0171045	2	2
GO:0070301	cellular response to hydrogen peroxide	0.0243556	2	1	0.0171882	3	1
GO:1901570	fatty acid derivative biosynthetic process	0.00489474	2	2	0.0171882	3	0
GO:0051961	negative regulation of nervous system development	0.000788178	5	3	0.0179398	5	3
GO:0031099	regeneration	0.0405776	2	1	0.0179398	4	1
GO:0060541	respiratory system development	0.011803	3	3	0.0179398	4	1
GO:0072376	protein activation cascade	0.000102776	4	2	0.0179398	4	0
GO:0050830	defense response to Gram-positive bacterium	0.00251822	3	3	0.0179398	3	2
GO:0042573	retinoic acid metabolic process	1.47586e-13	6	0	0.0179398	2	0
GO:0043552	positive regulation of phosphatidylinositol 3-kinase activity	2.58587e-06	4	0	0.0179398	2	0
GO:0015837	amine transport	0.0263728	2	0	0.0184215	3	0
GO:1902106	negative regulation of leukocyte differentiation	0.00133495	3	1	0.0188968	3	0
GO:0002756	MyD88-independent toll-like receptor signaling pathway	0.00334158	2	1	0.0189065	2	0
GO:0033028	myeloid cell apoptotic process	0.00568504	2	1	0.0189065	2	0
GO:0050718	positive regulation of interleukin-1 beta secretion	0.00510576	2	1	0.0189065	2	1
GO:0001523	retinoid metabolic process	8.70967e-11	6	0	0.0192659	3	0
GO:0014812	muscle cell migration	0.0272819	2	0	0.0192659	3	0
GO:0030278	regulation of ossification	0.0125717	3	2	0.0193157	4	2
GO:0009615	response to virus	3.31168e-08	9	3	0.0196682	5	3
GO:0001909	leukocyte mediated cytotoxicity	0.000175633	4	0	0.0196682	3	0
GO:0034205	amyloid-beta formation	0.0053257	2	1	0.0196682	2	1
GO:0071402	cellular response to lipoprotein particle stimulus	0.00349975	2	1	0.0196682	2	0
GO:0032733	positive regulation of interleukin-10 production	0.00375277	2	1	0.0206641	2	0
GO:0071634	regulation of transforming growth factor beta production	0.00375277	2	1	0.0206641	2	1
GO:0090218	positive regulation of lipid kinase activity	4.00682e-06	4	0	0.0206641	2	0
GO:0097242	amyloid-beta clearance	3.56536e-06	4	1	0.0206641	2	1
GO:1901099	negative regulation of signal transduction in absence of ligand	3.56536e-06	4	2	0.0206641	2	2
GO:2001240	negative regulation of extrinsic apoptotic signaling pathway in absence of ligand	3.56536e-06	4	2	0.0206641	2	2
GO:0030336	negative regulation of cell migration	0.0332986	3	1	0.0207321	5	1
GO:0072676	lymphocyte migration	3.78425e-18	12	1	0.0212749	3	0
GO:0050769	positive regulation of neurogenesis	7.06087e-05	7	3	0.0212767	6	3
GO:0010810	regulation of cell-substrate adhesion	0.014043	3	0	0.0215712	4	0
GO:0019935	cyclic-nucleotide-mediated signaling	0.014043	3	0	0.0215712	4	0
GO:0042303	molting cycle	0.0195166	2	3	0.0215712	3	2
GO:0042633	hair cycle	0.0195166	2	3	0.0215712	3	2
GO:0050868	negative regulation of T cell activation	0.0129252	2	0	0.0215712	3	0
GO:0090050	positive regulation of cell migration involved in sprouting angiogenesis	0.00392488	2	1	0.0215712	2	1
GO:0036294	cellular response to decreased oxygen levels	0.0449997	2	1	0.0221864	4	1
GO:0006778	porphyrin-containing compound metabolic process	0.00102859	2	0	0.0225097	2	0
GO:0050716	positive regulation of interleukin-1 secretion	0.00622523	2	1	0.0225097	2	1
GO:0071604	transforming growth factor beta production	0.00407218	2	1	0.0225097	2	1
GO:1904037	positive regulation of epithelial cell apoptotic process	0.00622523	2	2	0.0225097	2	2
GO:0010721	negative regulation of cell development	0.00112277	5	3	0.0229027	5	3
GO:0045911	positive regulation of DNA recombination	0.0064764	2	0	0.0235149	2	0
GO:1905521	regulation of macrophage migration	0.00707859	2	0	0.0235149	2	0
GO:0010508	positive regulation of autophagy	0.0311413	2	0	0.0239025	3	0
GO:1900371	regulation of purine nucleotide biosynthetic process	0.0311413	2	1	0.0239025	3	0
GO:2000146	negative regulation of cell motility	0.0359148	3	1	0.0240761	5	1
GO:0030808	regulation of nucleotide biosynthetic process	0.0313969	2	1	0.0244141	3	0
GO:0002369	T cell cytokine production	5.3578e-06	4	2	0.0245009	2	2
GO:0042036	negative regulation of cytokine biosynthetic process	5.3578e-06	4	1	0.0245009	2	1
GO:0051281	positive regulation of release of sequestered calcium ion into cytosol	0.000294734	3	0	0.0245009	2	0
GO:0001952	regulation of cell-matrix adhesion	0.0041848	3	0	0.0248827	3	0
GO:0031589	cell-substrate adhesion	0.0372269	3	0	0.0253674	5	0
GO:0002698	negative regulation of immune effector process	0.000130481	4	1	0.0253881	3	0
GO:0072089	stem cell proliferation	0.0320581	2	0	0.0253881	3	0
GO:0030890	positive regulation of B cell proliferation	9.60495e-08	5	1	0.0255302	2	1
GO:0061028	establishment of endothelial barrier	5.90743e-06	4	2	0.0255302	2	2
GO:0046718	viral entry into host cell	0.0325151	2	1	0.025865	3	0
GO:0019079	viral genome replication	0.000283162	4	2	0.0264137	3	2
GO:0006509	membrane protein ectodomain proteolysis	6.4476e-06	4	2	0.0264965	2	2
GO:0006805	xenobiotic metabolic process	1.63928e-14	8	0	0.0266896	3	0
GO:0045601	regulation of endothelial cell differentiation	0.000307313	3	2	0.0274844	2	2
GO:0051489	regulation of filopodium assembly	0.00851133	2	0	0.0274844	2	0
GO:0071622	regulation of granulocyte chemotaxis	1.95734e-09	6	0	0.0274844	2	0
GO:0045727	positive regulation of translation	0.034813	2	2	0.0277041	3	2
GO:1903038	negative regulation of leukocyte cell-cell adhesion	0.0150791	2	0	0.0288058	3	0
GO:0071354	cellular response to interleukin-6	0.00533305	2	1	0.0296755	2	0
GO:1900015	regulation of cytokine production involved in inflammatory response	0.00533305	2	1	0.0296755	2	0
GO:1904036	negative regulation of epithelial cell apoptotic process	0.000342797	3	0	0.0296755	2	0
GO:0045058	T cell selection	0.000237755	3	1	0.0307174	2	0
GO:2001239	regulation of extrinsic apoptotic signaling pathway in absence of ligand	9.5972e-06	4	2	0.0307174	2	2
GO:0030260	entry into host cell	0.00518896	3	1	0.0313836	3	0
GO:0044409	entry into host	0.00518896	3	1	0.0313836	3	0
GO:0051806	entry into cell of other organism involved in symbiotic interaction	0.00518896	3	1	0.0313836	3	0
GO:0051828	entry into other organism involved in symbiotic interaction	0.00518896	3	1	0.0313836	3	0
GO:0002711	positive regulation of T cell mediated immunity	1.04205e-05	4	2	0.0316737	2	2
GO:0002762	negative regulation of myeloid leukocyte differentiation	0.000382012	3	1	0.0316737	2	1
GO:0051271	negative regulation of cellular component movement	0.0437226	3	1	0.0319961	5	1
GO:0045787	positive regulation of cell cycle	0.0445498	3	2	0.0324636	5	1
GO:0031644	regulation of neurological system process	0.0386629	2	1	0.0324636	3	0
GO:1903670	regulation of sprouting angiogenesis	0.0255757	2	1	0.0324636	3	1
GO:0046631	alpha-beta T cell activation	2.40806e-05	5	1	0.0324636	3	1
GO:0002534	cytokine production involved in inflammatory response	0.00590889	2	1	0.0324636	2	0
GO:0030857	negative regulation of epithelial cell differentiation	1.10975e-05	4	1	0.0324636	2	1
GO:0070741	response to interleukin-6	0.006116	2	1	0.0324636	2	0
GO:0007189	adenylate cyclase-activating G protein-coupled receptor signaling pathway	0.0060595	3	0	0.0325483	3	0
GO:0035304	regulation of protein dephosphorylation	0.0396396	2	1	0.0325483	3	1
GO:0045580	regulation of T cell differentiation	2.45627e-05	5	0	0.0325483	3	0
GO:0007187	G protein-coupled receptor signaling pathway, coupled to cyclic nucleotide second messenger	1.66952e-06	7	1	0.0327267	4	0
GO:0048260	positive regulation of receptor-mediated endocytosis	0.000550032	3	0	0.0335203	2	0
GO:0050709	negative regulation of protein secretion	0.00046111	4	2	0.0337131	3	2
GO:1900542	regulation of purine nucleotide metabolic process	0.0406809	2	1	0.034332	3	0
GO:0006968	cellular defense response	3.38142e-07	5	0	0.0358169	2	0
GO:0032715	negative regulation of interleukin-6 production	0.000501312	3	2	0.0358169	2	2
GO:0045661	regulation of myoblast differentiation	1.48539e-05	4	1	0.0358169	2	1
GO:0045840	positive regulation of mitotic nuclear division	0.00991675	2	1	0.0358169	2	1
GO:1903307	positive regulation of regulated secretory pathway	0.00991675	2	0	0.0358169	2	0
GO:0031330	negative regulation of cellular catabolic process	0.0106737	3	0	0.0359179	4	0
GO:0006140	regulation of nucleotide metabolic process	0.0425907	2	1	0.0366644	3	0
GO:0043900	regulation of multi-organism process	0.000278791	6	2	0.0368424	5	2
GO:0010524	positive regulation of calcium ion transport into cytosol	0.000645979	3	0	0.0369834	2	0
GO:0050808	synapse organization	0.0122637	4	1	0.037872	5	1
GO:0002455	humoral immune response mediated by circulating immunoglobulin	0.0170803	2	2	0.0381881	3	0
GO:0048754	branching morphogenesis of an epithelial tube	0.0065764	3	1	0.0381881	3	1
GO:0050777	negative regulation of immune response	0.000250024	4	1	0.0381881	3	0
GO:0010332	response to gamma radiation	0.000578838	3	0	0.0381881	2	0
GO:0060688	regulation of morphogenesis of a branching structure	0.0109148	2	1	0.0381881	2	1
GO:0090183	regulation of kidney development	0.0109148	2	1	0.0381881	2	1
GO:0035306	positive regulation of dephosphorylation	0.011615	2	0	0.040417	2	0
GO:0042093	T-helper cell differentiation	0.000366241	3	1	0.040417	2	0
GO:1903707	negative regulation of hemopoiesis	0.00339281	3	1	0.0408916	3	0
GO:0001885	endothelial cell development	2.16128e-05	4	2	0.0414733	2	2
GO:0021885	forebrain cell migration	0.0126619	2	1	0.0414733	2	0
GO:0042130	negative regulation of T cell proliferation	0.00633978	2	0	0.0414733	2	0
GO:0045071	negative regulation of viral genome replication	0.011919	2	1	0.0414733	2	1
GO:0046847	filopodium assembly	0.0126619	2	0	0.0414733	2	0
GO:0002294	CD4-positive, alpha-beta T cell differentiation involved in immune response	2.29834e-05	4	1	0.0427574	2	1
GO:0048568	embryonic organ development	0.00260274	5	2	0.0431751	5	1
GO:0001933	negative regulation of protein phosphorylation	0.0135835	4	2	0.0434381	5	2
GO:0006644	phospholipid metabolic process	0.0135894	4	0	0.0434381	5	0
GO:1903305	regulation of regulated secretory pathway	0.0480676	2	0	0.0434381	3	0
GO:0002287	alpha-beta T cell activation involved in immune response	2.42607e-05	4	1	0.0434381	2	1
GO:0002293	alpha-beta T cell differentiation involved in immune response	2.42607e-05	4	1	0.0434381	2	1
GO:0030888	regulation of B cell proliferation	1.23629e-08	6	1	0.0434381	2	1
GO:2000514	regulation of CD4-positive, alpha-beta T cell activation	0.000718749	3	0	0.0434381	2	0
GO:0002562	somatic diversification of immune receptors via germline recombination within a single locus	0.000422131	3	0	0.0435672	2	0
GO:0016444	somatic cell DNA recombination	0.000422131	3	0	0.0435672	2	0
GO:2000401	regulation of lymphocyte migration	1.43617e-08	6	1	0.0447546	2	0
GO:0048247	lymphocyte chemotaxis	1.17695e-16	10	1	0.0459284	2	0
GO:1900449	regulation of glutamate receptor signaling pathway	0.0129866	2	1	0.0459284	2	1
GO:0033209	tumor necrosis factor-mediated signaling pathway	0.00394776	3	1	0.0468955	3	0
GO:0014823	response to activity	0.014043	2	0	0.0471571	2	0
GO:0072678	T cell migration	2.57791e-10	7	1	0.0471571	2	0
GO:0051785	positive regulation of nuclear division	0.0137201	2	1	0.0483716	2	1
GO:0019748	secondary metabolic process	0.00261902	2	0	0.048415	2	0
GO:0002292	T cell differentiation involved in immune response	3.53455e-05	4	1	0.0494818	2	1

## Sheet: Table S6-2 MF
Supplementary Table S6-2: Datailed information of overlapping molecular functions(MF) enrichment of common targets and pneumonia targets
		MF index enriched by pneumonia targets			MF index enriched by common targets			1
ID	Description	p.adjust	Count	Number of hub genes	p.adjust	Count	Number of hub genes	2
GO:0020037	heme binding	1.79019e-12	7	4	4.91925e-08	10	0	critical molecular functions: Number of hub genes in pneumonia targets-enriched BP and common targets-enriched BP is greater than or equal to 5(terms with red font)
GO:0046906	tetrapyrrole binding	2.55478e-12	7	4	4.99388e-08	10	0
GO:0048018	receptor ligand activity	1.33023e-28	23	5	5.91253e-08	15	5
GO:0005125	cytokine activity	3.39734e-36	23	5	1.43312e-06	10	5
GO:0016705	oxidoreductase activity, acting on paired donors, with incorporation or reduction of molecular oxygen	2.22862e-29	21	2	1.13001e-05	10	0
GO:0005126	cytokine receptor binding	3.83006e-12	7	5	0.000155719	7	5
GO:0008395	steroid hydroxylase activity	4.96737e-16	7	0	0.000283503	4	0
GO:0004497	monooxygenase activity	2.01018e-26	19	1	0.00044104	8	0
GO:0001664	G protein-coupled receptor binding	2.90331e-13	7	1	0.00044448	5	0
GO:0016209	antioxidant activity	0.0170131	2	1	0.00058986	5	1
GO:0016712	oxidoreductase activity, acting on paired donors, with incorporation or reduction of molecular oxygen, reduced flavin or flavoprotein as one donor, and incorporation of one atom of oxygen	2.65199e-16	7	0	0.000981002	4	0
GO:0070576	vitamin D 24-hydroxylase activity	3.39973e-06	2	0	0.000997555	2	0
GO:0101021	estrogen 2-hydroxylase activity	2.45926e-09	3	0	0.00153083	2	0
GO:0005164	tumor necrosis factor receptor binding	0.00571563	2	1	0.00374747	3	0
GO:0005506	iron ion binding	3.12766e-12	7	0	0.00484862	5	0
GO:0019825	oxygen binding	1.33198e-08	4	0	0.00547882	3	0
GO:0101020	estrogen 16-alpha-hydroxylase activity	2.30859e-14	5	0	0.00593141	2	0
GO:0005496	steroid binding	0.00385161	2	0	0.00717359	4	0
GO:0032813	tumor necrosis factor receptor superfamily binding	0.000608537	3	1	0.0094331	3	0
GO:0005179	hormone activity	0.026561	2	0	0.0133034	4	0
GO:0005507	copper ion binding	0.013529	2	0	0.0146241	3	0
GO:0005178	integrin binding	0.0290663	2	2	0.0153355	4	0
GO:0001618	virus receptor activity	0.0180101	2	1	0.0209041	3	0
GO:0104005	hijacked molecular function	0.0180101	2	1	0.0209041	3	0
GO:0001540	amyloid-beta binding	0.00170462	3	1	0.0209041	3	1
GO:0004866	endopeptidase inhibitor activity	0.0464063	2	0	0.0253718	4	0
GO:0030414	peptidase inhibitor activity	0.0479358	2	0	0.0281311	4	0
GO:0061135	endopeptidase regulator activity	0.0479358	2	0	0.0281311	4	0
GO:0051427	hormone receptor binding	0.0414497	2	0	0.0294537	4	0
GO:0019956	chemokine binding	6.15361e-18	9	0	0.0329719	2	0
GO:0001530	lipopolysaccharide binding	1.34943e-05	3	1	0.0344423	2	0
GO:0042056	chemoattractant activity	0.000134874	3	0	0.0392779	2	0
GO:0061134	peptidase regulator activity	0.066102	2	0	0.0405572	4	0
GO:0048020	CCR chemokine receptor binding	1.88834e-14	8	1	0.0421005	2	0
GO:0019955	cytokine binding	2.36978e-12	9	0	0.0456971	3	0
GO:0005319	lipid transporter activity	0.00576261	2	0	0.0456971	3	0
GO:0008009	chemokine activity	7.92961e-28	14	1	0.0458402	2	0
GO:0019903	protein phosphatase binding	0.00571563	3	1	0.050309	3	1
GO:0004601	peroxidase activity	0.0112116	2	1	0.050309	2	1
GO:0008528	G protein-coupled peptide receptor activity	2.1919e-15	11	0	0.0516708	3	0
GO:0016684	oxidoreductase activity, acting on peroxide as acceptor	0.0112116	2	1	0.0530568	2	1
GO:0001653	peptide receptor activity	3.18264e-15	11	0	0.0557346	3	0
GO:0008083	growth factor activity	1.37577e-07	7	1	0.0615341	3	1
GO:0042379	chemokine receptor binding	5.29254e-28	15	1	0.0624745	2	0
GO:0042277	peptide binding	0.0303927	3	1	0.0637544	4	1
GO:0008201	heparin binding	9.6452e-05	5	0	0.0639743	3	0
GO:0019902	phosphatase binding	0.00890812	3	1	0.0765753	3	1

## Sheet: Table S6-3 CC
Supplementary Table S6-3: Datailed information of overlapping Cellular components(CC) enrichment of common targets and pneumonia targets
		CC index enriched by pneumonia targets			CC index enriched by common targets
ID	Description	p.adjust	Count	Number of hub genes	p.adjust	Count	Number of hub genes
GO:0030139	endocytic vesicle	1.7369e-06	5	2	8.03856e-06	10	0	critical Cellular components: Number of hub genes in pneumonia targets-enriched BP and common targets-enriched BP is greater than or equal to 5(terms with red font)
GO:0045121	membrane raft	0.000384854	7	5	8.03856e-06	10	6
GO:0098857	membrane microdomain	0.000384854	7	5	8.03856e-06	10	6
GO:0098589	plasma membrane raft	0.000384854	5	4	9.08119e-06	10	1
GO:0045335	phagocytic vesicle	0.00252923	3	2	1.31183e-05	7	0
GO:0005901	caveola	0.00129062	3	2	0.000249921	5	1
GO:0031983	vesicle lumen	0.0136466	4	0	0.000531138	8	0
GO:0005791	rough endoplasmic reticulum	6.71971e-07	4	2	0.000816773	5	0
GO:0062023	collagen-containing extracellular matrix	0.0547172	3	1	0.00135306	8	0
GO:0016324	apical plasma membrane	0.0971453	2	0	0.00181465	7	1
GO:0034774	secretory granule lumen	0.0136466	4	0	0.00181465	7	0
GO:0060205	cytoplasmic vesicle lumen	0.0136466	4	1	0.00224265	7	0
GO:0044853	membrane region	0.00194202	3	0	0.0026601	4	2
GO:0030665	clathrin-coated vesicle membrane	0.0210811	2	0	0.00693515	4	1
GO:0005766	primary lysosome	0.0547172	2	1	0.0178432	4	0
GO:0042582	azurophil granule	0.0547172	2	0	0.0178432	4	0
GO:0042581	specific granule	0.0547172	2	0	0.0192613	4	0
GO:0009897	external side of plasma membrane	2.02317e-10	11	0	0.0195007	6	0
GO:0070820	tertiary granule	0.0137961	3	2	0.0196556	4	0
GO:0030662	coated vesicle membrane	0.0427274	2	0	0.0243463	4	1
GO:0001891	phagocytic cup	0.00753836	2	1	0.0243463	2	2
GO:0030136	clathrin-coated vesicle	2.91507e-07	5	1	0.0252907	4	0
GO:0030135	coated vesicle	1.5464e-06	5	1	0.078811	4	0
GO:0030667	secretory granule membrane	0.0136466	4	0	0.0807551	4	0
GO:0010008	endosome membrane	0.00754327	4	2	0.091906	5	1
GO:0005769	early endosome	0.101008	2	2	0.111714	4	1
GO:0031091	platelet alpha granule	0.0375546	2	0	0.12477	2	0

## Sheet: Table S6-4 KEGG
Supplementary Table S6-4: Datailed information of overlapping KEGG pathways enrichment of common targets and pneumonia targets
		CC index enriched by pneumonia targets			CC index enriched by common targets
ID	Description	p.adjust	Count	Number of hub genes	p.adjust	Count	Number of hub genes
hsa04933	AGE-RAGE signaling pathway	1.58935e-08	8	4	1.83867e-13	15	5	critical KEGG pathways: Number of hub genes in pneumonia targets-enriched BP and common targets-enriched BP is greater than or equal to 5 (terms with red font), and two important pneumonia-related pathways were searched by pubmed database (terms with blue font).
hsa05142	Chagas disease (American trypanosomiasis)	2.90142e-11	10	5	1.20871e-09	12	6
hsa05140	Leishmaniasis	7.59786e-11	9	3	1.20871e-09	11	6
hsa04060	Cytokine-cytokine receptor interaction	2.65527e-27	23	0	3.15998e-06	11	6
hsa04668	TNF signaling pathway	3.54401e-08	8	5	2.78996e-09	12	5
hsa04657	IL-17 signaling pathway	7.75468e-24	17	5	9.33471e-08	10	5
hsa05143	African trypanosomiasis	5.16163e-10	8	3	3.7339e-07	12	5
hsa05323	Rheumatoid arthritis	2.478e-22	16	4	1.08268e-06	9	5
hsa05144	Malaria	2.22531e-18	12	4	2.59823e-06	11	5
hsa04621	NOD-like receptor signaling pathway	8.8104e-12	12	5	3.10475e-06	11	5
hsa04670	Leukocyte transendothelial migration	0.0156247	3	1	3.95657e-06	9	5
hsa05135	Yersinia infection	1.05071e-07	8	5	0.00308304	6	5
hsa05205	Proteoglycans in cancer	0.00203602	5	3	8.41129e-06	11	4
hsa04380	Osteoclast differentiation	0.0027183	4	2	9.86448e-06	9	4
hsa05164	Influenza A	1.49061e-05	7	5	1.15613e-05	10	4
hsa05163	Human cytomegalovirus infection	5.84937e-05	7	4	1.62293e-05	11	4
hsa05146	Amoebiasis	2.90142e-11	10	4	1.62293e-05	8	4
hsa05161	Hepatitis B	8.98485e-05	6	4	5.5014e-05	9	4
hsa05418	Fluid shear stress and atherosclerosis	1.70205e-07	8	4	2.85946e-08	12	4
hsa05134	Legionellosis	2.57861e-10	8	4	5.89716e-05	6	4
hsa05321	Inflammatory bowel disease (IBD)	8.68566e-19	13	4	0.000115569	6	4
hsa04066	HIF-1 signaling pathway	0.00157961	4	2	0.000144956	9	4
hsa04064	NF-kappa B signaling pathway	1.60735e-05	6	0	0.000144956	7	4
hsa04620	Toll-like receptor signaling pathway	8.6424e-10	9	4	0.000144956	7	4
hsa04625	C-type lectin receptor signaling pathway	0.000122786	5	3	0.000144956	7	4
hsa04932	Non-alcoholic fatty liver disease (NAFLD)	0.000543662	5	3	0.000172724	8	4
hsa04145	Phagosome	2.47254e-05	4	0	0.0001922	8	4
hsa04217	Necroptosis	8.32002e-05	6	3	0.000256475	8	4
hsa05152	Tuberculosis	4.84274e-09	10	4	0.000598477	8	4
hsa01523	Antifolate resistance	0.000511621	3	3	0.000666818	4	3
hsa05020	Prion diseases	0.000691134	3	2	0.0010496	4	3
hsa05133	Pertussis	2.05531e-09	8	4	0.00202895	5	3
hsa05332	Graft-versus-host disease	4.74273e-08	6	3	0.00202895	4	3
hsa01521	EGFR tyrosine kinase inhibitor resistance	0.0424281	2	1	0.00236076	5	3
hsa05131	Shigellosis	0.000618156	6	3	0.00327511	8	3
hsa05206	MicroRNAs in cancer	0.0207201	4	2	0.00367831	9	3
hsa05162	Measles	0.00041059	5	3	0.00388055	6	3
hsa04061	Viral protein interaction with cytokine and cytokine receptor	8.06833e-36	22	0	0.00516679	5	3
hsa04664	Fc epsilon RI signaling pathway	1.77402e-05	5	1	0.00841719	4	2
hsa04062	Chemokine signaling pathway	9.9581e-32	23	0	0.0144988	6	2
hsa05167	Kaposi sarcoma-associated herpesvirus infection	0.000182283	6	1	0.0144988	6	2
hsa05130	Pathogenic Escherichia coli infection	0.000189729	6	4	0.0150597	6	2
hsa05202	Transcriptional misregulation in cancer	0.000189729	6	2	0.0150597	6	2
hsa05219	Bladder cancer	0.00106385	3	1	0.0150597	3	2
hsa04940	Type I diabetes mellitus	2.07741e-06	5	2	0.0166641	3	2
hsa04151	PI3K-Akt signaling pathway	0.0037611	6	2	0.0211311	8	2
hsa05160	Hepatitis C	0.00366842	4	1	0.0240079	5	2
hsa04010	MAPK signaling pathway	0.0389701	4	2	0.0252965	7	2
hsa04630	JAK-STAT signaling pathway	5.17435e-07	8	1	0.0268598	5	2
hsa05145	Toxoplasmosis	0.000162133	5	2	0.0332153	4	2
hsa00140	Steroid hormone biosynthesis	1.98384e-08	5	0	0.0342194	3	1
hsa04623	Cytosolic DNA-sensing pathway	1.29333e-05	5	2	0.0368573	3	1
hsa05168	Herpes simplex virus 1 infection	0.016625	6	4	0.0392617	9	1
hsa05165	Human papillomavirus infection	0.0252511	4	2	0.0402442	7	1
hsa05223	Non-small cell lung cancer	0.0353651	2	1	0.0423019	3	1
hsa04080	Neuroactive ligand-receptor interaction	0.00438425	6	0	0.0450288	7	1
hsa04068	FoxO signaling pathway	0.0147294	3	1	0.0484026	4	0
hsa04650	Natural killer cell mediated cytotoxicity	0.00290768	4	1	0.0484026	4	0
hsa04068	FoxO signaling pathway	0.0147294	3	1	0.0484026	4	0
hsa04650	Natural killer cell mediated cytotoxicity	0.00290768	4	1	0.0484026	4	0
